# Supplementary material for: ZO-1 interacts with YB-1 in endothelial cells to regulate stress granule formation during angiogenesis
Source: Nat Commun. 2024 May 23;15:4405. doi: 10.1038/s41467-024-48852-7 (PMC11116412; doi:10.1038/s41467-024-48852-7)
Supplement: Supplementary file 5 — Supplementary Data 2 [file 41467_2024_48852_MOESM5_ESM.xlsx]

## Sheet: Comparative list of interactors
Table S2: List of ZO-1 or b-catenin interactors. Overlapping proteins were highlighted in Red
IP-ZO-1 (Total: 131)	IP b-catenin (Total: 62 proteins)
ADSL	ACTB
AIMP1	ACTC1
AIMP2	ACTN4
AKAP2	ALDOA
AKAP8L	ANXA1
ALYREF	APC
ANKRD50	ARPC3
ATP5A1	ATP5B
BTF3	CAPZA2
CALD1	CDH11
CBLL1	CDH2
CBS	CDH5
CCDC47	CTNNA1
CCDC6	CTNNB1
CCT4	DBN1
CFL1	DPYSL3
CGGBP1	EEF2
CGN	FAU
CGNL1	FN1
CHMP4B	FUS
CHMP5	GNAI2
CPSF6	HIST1H2AJ
Cyr61	HIST1H2BC
DBN1	HIST1H4A
DDB1	HIST2H3A
DDX31	HNRNPK
DENND1A	JUP
DLAT	LAMC1
DNAH8	LASP1
DSP	LDHB
FBLN2	LRRFIP2
FUS	MDH2
GAPDH	MSN
GJA1	Myh9
HIST1H1B	MYL1
HIST1H1C	MYL12A
HMGN1	MYL6
HNRNPA3	NEXN
HNRNPAB	PDIA3
HNRNPD	PHB2
HNRNPF	PPIA
HNRNPUL1	PTRF
HSP27	RPL11
HSPA1B	RPL31
HSPA8	RPS27A
IFT20	SPTAN1
ILF2	SPTBN1
INF2	TAGLN2
JUP	TGM2
KIAA1429	TMEM263
KIAA1462	TMOD3
KIAA1468	TMSB4X
KPRP	TPM1
LMNA	TPM2
LOC101904481	TPM3
LOC535277	TPM4
LUZP1	VCL
MAP4	VCP
MFAP1	VIM
MOV10
MYH11
MYL1
MYL6
NUDT21
NUFIP2
NUP205
PCM1
PCMT1
PDE4C
PDE4D
PDLIM5
PDX1
PEX5
PGAM5
PPIA
RARS
RBM14
RBM3
RBMX
RIPK2
RPL11
RPL13
RPL18A
RPL23A
RPL24
RPL34
RPL7A
RPS20
RPS27A
RPS27L
RPS6
RPS8
RPS9
RSL1D1
SAPS3
SBSN
SF3B2
SLC25A6
SLC39A10
SNRPD1
SNRPD3
SNRPN
SPAG9
SRSF12
SRSF6
TACC2
TACC3
TAX1BP1
TBC1D4
TCEB2
TJP1
TJP2
TMEM263
TMX3
TPI1
TPM1
TPM3
TPM4
TRA2B
TRIM21
TUBB
TUFM
TXN
Uncharacterized protein
Uncharacterized protein
Uncharacterized protein
WTAP
YBX1
YBX3
YWHAZ
ZC3H13

## Sheet: Comparative list of RBPs
Table S2: List of ZO-1 or b-catenin interactors. Overlapping proteins were highlighted in Red
IP ZO-1 (Total : 55 RBPs)	IP b-catenin (Total : 11 RBPs)
AIMP1	ALDOA
AKAP8L	EEF2
ALYREF	FAU
ATP5A1	HNRNPK
BTF3	MDH2
CCDC47	MSN
CCT4	PDIA3
CPSF6	PPIA
CSDA	RPL11
DDX31	RPL31
DSP	RPS27A
FUS
HIST1H1B
HIST1H1C
HNRNPAB
HNRNPD
HNRNPF
HNRNPUL1
HSPA8
HSPB1
ILF2
KIAA1429
MAP4
MFAP1
MOV10
NUDT21
NUFIP2
PPIA
RARS
RBM14
RBM3
RPL11
RPL13
RPL18A
RPL23A
RPL24
RPL34
RPL7A
RPS27A
RPS27L
RPS6
RSL1D1
SF3B2
SNRPD1
SNRPD3
SNRPN
SRSF12
SRSF6
TRA2B
TRIM21
TUFM
TXN
YBX1
YWHAZ
ZC3H13
