# Supplementary material for: ZO-1 interacts with YB-1 in endothelial cells to regulate stress granule formation during angiogenesis
Source: Nat Commun. 2024 May 23;15:4405. doi: 10.1038/s41467-024-48852-7 (PMC11116412; doi:10.1038/s41467-024-48852-7)
Supplement: Supplementary file 6 — Supplementary Data 3 [file 41467_2024_48852_MOESM6_ESM.xlsx]

## Sheet: Agarose beads_Crapome Database
Gene CRAPome	Average spectral counts	Number of control experiments	CC7	CC108	CC109	CC110	CC111	CC112	CC113	CC114	CC115	CC128	CC131		The first column of the table shows the list of CRAPome identified in control experiments. Only experiments using agarose affinity support was used.
A0A087WV05	7.6	5	0	11	6	10	0	0	2	9	0	0	0		The second column lists the averaged spectral counts for the selected protein across the experiments in which it was identified.
A0A0B4J269	14.4	10	0	9	17	24	17	1	3	23	18	15	17		The third column details the number of experiments in the database where the selected protein was detected (with at least one peptide having PeptideProphet probability of 0.9 or higher)
A0A0B4J295	4	1	0	0	0	4	0	0	0	0	0	0	0		Column D to N listed the spectral counts in each of control experiment in the CRAPome.
A0A0G2JPF8	1.5	2	0	0	0	0	2	0	0	0	1	0	0
A0A1B0GTW7	1	1	0	0	0	0	0	0	1	0	0	0	0
A0A1B0GU03	6	1	0	0	0	0	0	0	0	0	0	6	0
A0A1B0GU92	6	1	0	0	0	0	0	0	0	0	0	6	0
A6NNZ2	6.1	10	0	5	10	4	7	1	2	8	8	7	9
ACAD8	1	1	0	0	0	0	0	0	1	0	0	0	0
ACIN1	2.33	3	0	0	2	4	1	0	0	0	0	0	0
ACTA1	5.7	10	2	8	4	3	10	1	2	8	13	0	6
ACTA2	6.11	9	0	8	4	3	10	1	2	8	13	0	6
ACTB	16.45	11	11	16	9	13	18	12	3	26	19	4	50
ACTBL2	3.5	8	0	5	2	2	4	0	2	3	7	0	3
ACTC1	5.7	10	2	8	4	3	10	1	2	8	13	0	6
ACTG1	17.09	11	11	17	7	13	18	14	3	30	20	5	50
ACTG2	6.11	9	0	8	4	3	10	1	2	8	13	0	6
ACTR1A	1	1	0	0	0	1	0	0	0	0	0	0	0
AGL	1	1	0	0	0	0	0	0	0	0	0	1	0
AGO1	1.5	2	0	0	0	1	0	0	0	0	2	0	0
AGO2	4	5	0	0	0	5	0	1	0	3	8	0	3
AGO3	1	1	0	0	0	1	0	0	0	0	0	0	0
AGO4	1	1	0	0	0	1	0	0	0	0	0	0	0
AHCY	2.5	2	0	0	2	0	3	0	0	0	0	0	0
AIFM1	2	1	0	0	0	0	2	0	0	0	0	0	0
AKAP17A	2	1	0	0	0	2	0	0	0	0	0	0	0
AKR7A2	4	1	0	0	0	0	4	0	0	0	0	0	0
ALB	3.2	5	0	1	0	0	0	0	0	4	1	6	4
ALBU_BOVIN	6.75	4	0	2	0	0	0	0	0	19	0	2	4
ALBU_HUMAN	3.2	5	0	1	0	0	0	0	0	4	1	6	4
ALDOA	2	2	0	0	0	0	3	0	0	0	1	0	0
ALDOA_RABIT	2	2	0	0	0	0	3	0	0	0	1	0	0
ALG13	2.67	3	0	5	0	1	0	0	0	2	0	0	0
ALMS1	5	1	0	5	0	0	0	0	0	0	0	0	0
AMD1	3	1	0	0	0	0	0	0	0	0	0	0	3
ANGPTL6	1	1	0	0	1	0	0	0	0	0	0	0	0
ANKFY1	4	3	1	0	0	5	0	0	0	6	0	0	0
ANKRD28	2	1	0	0	0	0	0	0	0	0	0	0	2
ANXA2	1	1	0	0	0	0	1	0	0	0	0	0	0
ANXA2P2	1	1	0	0	0	0	1	0	0	0	0	0	0
ANXA7	1	1	0	0	0	0	1	0	0	0	0	0	0
AP3B2	1	1	0	0	0	0	0	0	0	0	0	0	1
APRT	1	1	0	0	0	0	1	0	0	0	0	0	0
ARF1	6	1	0	0	0	0	6	0	0	0	0	0	0
ARF3	6	1	0	0	0	0	6	0	0	0	0	0	0
ARF5	5	1	0	0	0	0	5	0	0	0	0	0	0
ARFGEF2	1	1	1	0	0	0	0	0	0	0	0	0	0
ARHGEF10	1	1	0	0	0	0	0	1	0	0	0	0	0
ARID1B	2	1	0	0	0	0	2	0	0	0	0	0	0
ARL3	1	1	0	0	0	0	1	0	0	0	0	0	0
ASB1	2	1	0	0	0	2	0	0	0	0	0	0	0
ATIC	2	1	0	0	0	0	2	0	0	0	0	0	0
ATP12A	1	1	0	0	0	0	0	0	0	0	1	0	0
ATP1A1	1	1	0	0	0	0	0	0	0	0	0	0	1
ATP5A1	2.2	5	0	0	0	3	4	0	0	0	2	1	1
ATP5B	1.33	3	0	0	0	0	2	0	0	0	1	0	1
ATP5F1	2	1	0	0	0	0	2	0	0	0	0	0	0
B4DLN1	2	1	0	0	0	0	0	0	0	0	0	2	0
BAG3	1	1	0	0	0	0	0	0	0	0	0	0	1
BASP1	1	1	0	0	0	0	1	0	0	0	0	0	0
BCAP31	2	1	2	0	0	0	0	0	0	0	0	0	0
BCLAF1	24.3	10	0	35	41	42	17	11	23	69	2	2	1
BGAL_ECOLI	1	1	0	0	0	0	1	0	0	0	0	0	0
BHLHE22	1	1	0	0	0	0	0	0	0	0	0	0	1
BLK	1	1	0	0	0	0	0	0	0	1	0	0	0
BLM	41	1	0	0	0	0	0	0	0	0	0	41	0
BLVRB	2	1	0	0	0	2	0	0	0	0	0	0	0
BMPR1A	1	1	0	0	0	0	0	0	0	0	0	0	1
BMPR1B	1	1	0	0	0	0	0	0	0	0	0	0	1
BMS1	1.5	2	0	0	0	1	0	0	0	0	0	0	2
BOLA2	6	1	0	0	0	6	0	0	0	0	0	0	0
BOLA2B	6	1	0	0	0	6	0	0	0	0	0	0	0
BRIX1	5	1	0	0	0	0	5	0	0	0	0	0	0
BYSL	1	1	0	0	0	0	1	0	0	0	0	0	0
C11ORF84	5.67	6	0	6	3	9	0	4	1	11	0	0	0
C16ORF58	1	1	0	0	0	0	0	0	1	0	0	0	0
C1QBP	3.5	2	2	0	0	5	0	0	0	0	0	0	0
C4ORF50	1	1	0	0	1	0	0	0	0	0	0	0	0
C7ORF43	1	1	0	0	0	0	0	0	1	0	0	0	0
CAD	2	1	0	0	0	0	0	0	0	0	2	0	0
CALHM2	1	1	0	0	0	0	0	0	1	0	0	0	0
CALM1	2	3	0	0	0	0	3	0	0	1	0	0	2
CALM2	2	3	0	0	0	0	3	0	0	1	0	0	2
CALM3	2	3	0	0	0	0	3	0	0	1	0	0	2
CALML3	2.5	2	0	0	0	0	3	0	0	0	0	0	2
CALML5	7	2	0	0	0	0	0	0	0	0	4	10	0
CALR	1	1	0	0	0	0	1	0	0	0	0	0	0
CAMSAP3	2	3	2	0	0	3	1	0	0	0	0	0	0
CAND1	6	3	0	0	0	0	3	0	0	0	4	0	11
CAND2	2	1	0	0	0	0	0	0	0	0	2	0	0
CANX	4	1	0	0	0	0	4	0	0	0	0	0	0
CAPRIN2	2	1	0	2	0	0	0	0	0	0	0	0	0
CAS1_BOVIN	1	1	0	0	0	0	0	0	0	0	0	1	0
CASB_BOVIN	1	1	0	0	0	0	1	0	0	0	0	0	0
CASP14	1	1	0	0	0	0	0	0	0	0	0	1	0
CATD_HUMAN	6	1	0	0	0	0	0	0	0	0	0	6	0
CCAR2	2	1	2	0	0	0	0	0	0	0	0	0	0
CCDC137	1	1	0	0	0	1	0	0	0	0	0	0	0
CCDC150	1	1	0	0	0	0	0	0	0	1	0	0	0
CCDC88A	2	1	0	2	0	0	0	0	0	0	0	0	0
CCDC88C	9.5	4	0	11	19	4	0	0	0	4	0	0	0
CCDC9	1	1	0	1	0	0	0	0	0	0	0	0	0
CCNA1	1	1	0	0	1	0	0	0	0	0	0	0	0
CCT2	2	1	0	0	0	0	0	0	0	0	2	0	0
CCT3	2.5	2	0	0	1	0	4	0	0	0	0	0	0
CCT4	2	1	0	0	0	0	2	0	0	0	0	0	0
CCT5	2.5	4	0	0	0	1	7	0	0	0	1	0	1
CCT7	2	1	0	0	0	0	2	0	0	0	0	0	0
CCT8	8	1	0	0	0	0	8	0	0	0	0	0	0
CDC2	1	1	0	0	0	0	0	0	0	0	1	0	0
CDC25C	1	1	0	0	0	0	0	1	0	0	0	0	0
CDCP2	1	1	0	0	0	0	0	0	1	0	0	0	0
CDK1	1	1	0	0	0	0	0	0	0	0	1	0	0
CDSN	2	1	0	0	0	0	0	0	0	0	0	2	0
CEP112	1	1	0	0	1	0	0	0	0	0	0	0	0
CEP70	17	1	0	17	0	0	0	0	0	0	0	0	0
CFAP54	1	1	0	0	0	0	0	0	0	1	0	0	0
CFAP57	4	1	0	0	0	0	0	0	0	0	4	0	0
CFL1	4.25	4	2	0	0	0	9	0	0	0	2	4	0
CFL2	2	1	2	0	0	0	0	0	0	0	0	0	0
CHERP	1.5	2	2	0	0	1	0	0	0	0	0	0	0
CHTOP	1	1	0	0	0	0	0	0	0	1	0	0	0
CIRBP	2.5	2	0	0	0	2	0	0	0	0	3	0	0
CKB	4	2	0	0	0	0	0	3	0	0	5	0	0
CLASP1	2.25	4	0	2	0	2	0	0	0	2	3	0	0
CLASP2	15.43	7	0	36	12	18	5	0	0	25	9	0	3
CLK3	1	1	0	0	0	1	0	0	0	0	0	0	0
CLNS1A	12.6	10	0	12	10	20	1	11	1	15	26	16	14
CLTC	2.5	2	2	0	0	0	3	0	0	0	0	0	0
CLTCL1	2	1	0	0	0	0	2	0	0	0	0	0	0
CMBL	3.29	7	3	2	2	6	0	0	0	3	5	0	2
CNP	1	1	0	0	0	1	0	0	0	0	0	0	0
COLEC12	1	1	0	1	0	0	0	0	0	0	0	0	0
COMT	5	1	0	0	0	5	0	0	0	0	0	0	0
COPRS	3.14	7	0	1	1	8	0	0	0	1	7	2	2
CPNE6	1	1	0	0	0	0	0	0	0	1	0	0	0
CPSF6	2	2	0	0	0	3	0	0	0	0	1	0	0
CPVL	1	1	0	1	0	0	0	0	0	0	0	0	0
CRYBG2	1	1	0	0	0	0	1	0	0	0	0	0	0
CSE1L	1	1	0	0	0	0	0	0	0	0	0	0	1
CSTA	4	2	0	0	0	0	0	0	0	0	1	7	0
CSTB	1	2	0	0	0	1	1	0	0	0	0	0	0
CTBP1	2	1	0	0	0	2	0	0	0	0	0	0	0
CTSD	6	1	0	0	0	0	0	0	0	0	0	6	0
CUL4A	1	1	0	0	0	0	0	0	0	1	0	0	0
CYP2R1	2	1	0	2	0	0	0	0	0	0	0	0	0
DARS	2	4	0	0	0	0	1	0	0	0	2	3	2
DBT	5	2	0	9	0	1	0	0	0	0	0	0	0
DCD	3.5	2	0	0	0	0	0	0	0	0	5	2	0
DCUN1D2	1	1	0	0	0	0	0	0	1	0	0	0	0
DDB1	1	2	0	0	0	0	1	0	0	0	0	0	1
DDX1	1.5	2	1	0	0	0	0	0	0	0	0	0	2
DDX17	3.4	5	0	0	2	2	3	0	0	0	3	0	7
DDX21	2	1	0	0	0	0	2	0	0	0	0	0	0
DDX39A	1.5	2	0	0	0	0	2	0	0	0	0	0	1
DDX39B	1.5	2	0	0	0	0	2	0	0	0	0	0	1
DDX3X	3.6	5	0	1	0	5	0	0	0	0	5	3	4
DDX3Y	3	3	0	0	0	1	0	0	0	0	4	0	4
DDX5	3	5	0	0	1	1	4	0	0	0	3	0	6
DHX15	2	2	0	0	1	0	3	0	0	0	0	0	0
DHX30	1	1	1	0	0	0	0	0	0	0	0	0	0
DHX9	2.33	3	0	0	0	3	3	0	0	0	0	0	1
DIMT1	1	1	0	0	0	0	0	0	0	0	0	0	1
DKFZP686J1372	1	1	0	0	0	0	1	0	0	0	0	0	0
DNAJC10	2	2	0	0	0	1	0	0	0	0	3	0	0
DOCK4	40.25	4	0	0	2	0	0	0	0	0	67	64	28
DPY19L1	3.5	2	0	0	0	0	0	0	0	0	0	3	4
DSC1	2	1	0	0	0	0	0	0	0	0	0	2	0
DSG1	7	1	0	0	0	0	0	0	0	0	0	7	0
DSP	4	1	0	0	0	0	0	0	0	0	0	4	0
DYNC1H1	2	1	0	0	0	0	0	0	0	0	0	0	2
E1B	3.67	3	0	0	0	0	4	5	0	0	2	0	0
E2F7	1	1	0	0	0	0	0	0	0	1	0	0	0
EBNA1BP2	3	2	1	0	0	0	5	0	0	0	0	0	0
EEF1A1	11.1	10	0	11	8	13	12	2	2	10	15	9	29
EEF1A1P5	11.1	10	0	11	8	13	12	2	2	10	15	9	29
EEF1A2	6.33	9	0	4	8	8	7	0	2	3	12	3	10
EEF1B2	2	1	0	0	0	2	0	0	0	0	0	0	0
EEF1D	1	1	0	0	0	0	0	0	0	0	1	0	0
EEF1E1	2	2	2	0	0	0	0	0	0	0	0	2	0
EEF1E1-BLOC1S5	2	2	2	0	0	0	0	0	0	0	0	2	0
EEF1G	4	1	0	0	0	0	4	0	0	0	0	0	0
EEF2	2.5	8	0	1	3	3	8	1	0	1	1	0	2
EIF2B5	1	1	0	0	0	0	1	0	0	0	0	0	0
EIF3B	1	1	0	0	0	0	1	0	0	0	0	0	0
EIF3C	2	1	2	0	0	0	0	0	0	0	0	0	0
EIF3CL	2	1	2	0	0	0	0	0	0	0	0	0	0
EIF3D	1	1	1	0	0	0	0	0	0	0	0	0	0
EIF3F	1	1	0	0	0	1	0	0	0	0	0	0	0
EIF3L	1	1	1	0	0	0	0	0	0	0	0	0	0
EIF4A1	3.5	4	0	0	0	0	2	0	0	0	3	3	6
EIF4A2	4	2	0	0	0	0	2	0	0	0	0	0	6
EIF4A3	1.5	2	0	0	0	0	2	0	0	0	0	0	1
EIF4B	19.09	11	2	32	13	28	9	44	2	70	5	1	4
EIF5A	2	1	0	0	0	2	0	0	0	0	0	0	0
EIF5A2	2	1	0	0	0	2	0	0	0	0	0	0	0
EIF5AL1	2	1	0	0	0	2	0	0	0	0	0	0	0
ELAVL1	2	1	0	0	0	0	0	0	0	0	0	0	2
ELAVL3	1	1	1	0	0	0	0	0	0	0	0	0	0
ELL2	2	2	0	3	1	0	0	0	0	0	0	0	0
ELMO1	2	1	0	0	0	0	0	0	0	0	2	0	0
ELMO2	9.5	4	0	0	0	0	0	2	0	0	28	2	6
ENO1	6	4	0	0	0	0	6	7	0	0	10	0	1
ENO2	3.5	2	0	0	0	0	0	4	0	0	3	0	0
ENO3	3.5	2	0	0	0	0	0	4	0	0	3	0	0
ENPP2	2	1	0	0	0	0	0	0	0	0	2	0	0
EPRS	2	1	0	0	0	0	0	0	0	0	2	0	0
ERH	15.8	10	0	13	34	20	15	11	19	28	5	9	4
ERLIN2	1	1	0	0	0	0	0	0	0	0	0	1	0
ERP29	3	1	0	0	0	0	3	0	0	0	0	0	0
ERVK3-1	2.33	3	0	1	0	3	0	0	0	3	0	0	0
ESR2	1	1	0	0	0	0	0	0	0	0	0	1	0
EZR	4	1	0	0	0	0	4	0	0	0	0	0	0
F5H423	5	1	0	0	0	0	5	0	0	0	0	0	0
FABP5	1	1	0	0	0	0	1	0	0	0	0	0	0
FAM171A1	1	1	0	0	0	0	0	0	1	0	0	0	0
FARP1	1	1	0	0	0	0	0	0	0	0	1	0	0
FASN	3.5	2	0	0	0	0	2	0	0	0	0	0	5
FBL	2	1	0	0	0	2	0	0	0	0	0	0	0
FECH	1	1	0	0	1	0	0	0	0	0	0	0	0
FERMT2	1	1	0	0	0	0	0	1	0	0	0	0	0
FKBP4	2	1	0	0	0	0	2	0	0	0	0	0	0
FLG	5	1	0	0	0	0	0	0	0	0	0	5	0
FLG2	2	1	0	0	0	0	0	0	0	0	0	2	0
FLII	1	1	0	0	0	0	0	0	0	1	0	0	0
FLNA	3.17	6	0	0	3	0	4	0	0	2	7	1	2
FMC1	3.83	6	0	0	7	4	2	0	3	5	0	2	0
FMR1	11.5	2	0	0	0	0	22	0	0	1	0	0	0
FXR1	2	1	0	0	0	0	2	0	0	0	0	0	0
FXR2	5.5	2	0	1	0	0	10	0	0	0	0	0	0
FZD2	1	1	1	0	0	0	0	0	0	0	0	0	0
FZD7	1	1	1	0	0	0	0	0	0	0	0	0	0
G3V3Q6	1	1	0	0	0	0	0	0	0	0	1	0	0
GALNT15	2	1	0	0	0	0	0	0	0	0	0	2	0
GAPDH	4	4	0	0	0	1	10	0	0	0	3	0	2
GART	1	2	0	0	0	0	1	0	0	0	0	0	1
GAS2L2	1	1	0	0	0	1	0	0	0	0	0	0	0
GCN1	1	2	0	0	0	0	1	0	0	0	0	1	0
GDI1	1.4	5	0	1	0	2	0	2	0	1	1	0	0
GDI2	1.4	5	0	1	0	2	0	2	0	1	1	0	0
GFAP	12.67	3	0	1	0	0	0	0	2	0	0	35	0
GFI1B	1	2	0	0	0	0	0	0	0	0	1	1	0
GLO1	1.33	3	0	0	0	1	2	0	0	0	1	0	0
GLYR1	2.5	2	0	0	0	3	0	0	0	0	0	2	0
GNL3	1	1	0	0	0	0	0	0	0	0	0	0	1
GOT2	2	1	0	0	0	0	2	0	0	0	0	0	0
GPI	6	1	0	0	0	0	6	0	0	0	0	0	0
GSPT1	1	1	0	0	1	0	0	0	0	0	0	0	0
GSR	2.5	2	0	0	0	0	3	0	0	0	0	0	2
GSTP1	1.4	5	0	0	1	2	0	1	2	1	0	0	0
GSTP1_HUMAN	1.4	5	0	0	1	2	0	1	2	1	0	0	0
GTF3C3	1	1	1	0	0	0	0	0	0	0	0	0	0
H0YGG7	1	1	0	0	0	0	1	0	0	0	0	0	0
H1F0	6	1	0	0	0	0	6	0	0	0	0	0	0
H1FX	8	1	0	0	0	0	8	0	0	0	0	0	0
H2AFJ	3.29	7	0	4	4	4	0	2	0	0	3	4	2
H2AFV	2.25	4	0	0	4	0	0	2	0	0	1	0	2
H2AFX	2	5	0	1	4	0	0	2	0	0	1	0	2
H2AFZ	2.25	4	0	0	4	0	0	2	0	0	1	0	2
H2BFS	4.33	6	0	4	15	1	1	4	0	0	0	1	0
H3BTW0	4	1	0	0	0	4	0	0	0	0	0	0	0
H3BVE0	4	1	0	0	0	4	0	0	0	0	0	0	0
H3F3A	1	2	0	0	1	0	0	1	0	0	0	0	0
H3F3B	1	2	0	0	1	0	0	1	0	0	0	0	0
H3F3C	1	1	0	0	0	0	0	1	0	0	0	0	0
H7C1H1	1	1	0	0	0	1	0	0	0	0	0	0	0
H7C469	6	1	0	0	0	0	0	0	0	0	0	6	0
HACD3	1	1	0	0	0	0	0	0	0	0	1	0	0
HIBADH	1	1	0	0	0	0	1	0	0	0	0	0	0
HINT1	1	1	0	0	0	0	1	0	0	0	0	0	0
HIST1H1A	14	2	5	0	0	0	23	0	0	0	0	0	0
HIST1H1B	10	1	0	0	0	0	10	0	0	0	0	0	0
HIST1H1C	12.75	4	7	0	0	0	41	0	1	0	2	0	0
HIST1H1D	11.75	4	7	0	0	0	37	0	1	0	2	0	0
HIST1H1E	13.5	4	7	0	0	0	42	0	1	0	4	0	0
HIST1H1T	10	2	5	0	0	0	15	0	0	0	0	0	0
HIST1H2AA	2	5	0	1	4	0	0	2	0	0	1	0	2
HIST1H2AB	3.29	7	0	4	4	4	0	2	0	0	3	4	2
HIST1H2AC	3.29	7	0	4	4	4	0	2	0	0	3	4	2
HIST1H2AD	3.29	7	0	4	4	4	0	2	0	0	3	4	2
HIST1H2AE	3.29	7	0	4	4	4	0	2	0	0	3	4	2
HIST1H2AG	3.29	7	0	4	4	4	0	2	0	0	3	4	2
HIST1H2AH	3.29	7	0	4	4	4	0	2	0	0	3	4	2
HIST1H2AI	3.29	7	0	4	4	4	0	2	0	0	3	4	2
HIST1H2AJ	3.29	7	0	4	4	4	0	2	0	0	3	4	2
HIST1H2AK	3.29	7	0	4	4	4	0	2	0	0	3	4	2
HIST1H2AL	3.29	7	0	4	4	4	0	2	0	0	3	4	2
HIST1H2AM	3.29	7	0	4	4	4	0	2	0	0	3	4	2
HIST1H2BA	4.33	3	0	0	8	0	1	4	0	0	0	0	0
HIST1H2BB	3.17	6	0	4	8	1	1	4	0	0	0	1	0
HIST1H2BC	4.33	6	0	4	15	1	1	4	0	0	0	1	0
HIST1H2BD	4.33	6	0	4	15	1	1	4	0	0	0	1	0
HIST1H2BE	4.33	6	0	4	15	1	1	4	0	0	0	1	0
HIST1H2BF	4.33	6	0	4	15	1	1	4	0	0	0	1	0
HIST1H2BG	4.33	6	0	4	15	1	1	4	0	0	0	1	0
HIST1H2BH	4.33	6	0	4	15	1	1	4	0	0	0	1	0
HIST1H2BI	4.33	6	0	4	15	1	1	4	0	0	0	1	0
HIST1H2BJ	3.17	6	0	4	8	1	1	4	0	0	0	1	0
HIST1H2BK	4.33	6	0	4	15	1	1	4	0	0	0	1	0
HIST1H2BL	4.33	6	0	4	15	1	1	4	0	0	0	1	0
HIST1H2BM	4.33	6	0	4	15	1	1	4	0	0	0	1	0
HIST1H2BN	4.33	6	0	4	15	1	1	4	0	0	0	1	0
HIST1H2BO	3.17	6	0	4	8	1	1	4	0	0	0	1	0
HIST1H3A	1	2	0	0	1	0	0	1	0	0	0	0	0
HIST1H3B	1	2	0	0	1	0	0	1	0	0	0	0	0
HIST1H3C	1	2	0	0	1	0	0	1	0	0	0	0	0
HIST1H3D	3.29	7	0	4	4	4	0	2	0	0	3	4	2
HIST1H3E	1	2	0	0	1	0	0	1	0	0	0	0	0
HIST1H3F	1	2	0	0	1	0	0	1	0	0	0	0	0
HIST1H3G	1	2	0	0	1	0	0	1	0	0	0	0	0
HIST1H3H	1	2	0	0	1	0	0	1	0	0	0	0	0
HIST1H3I	1	2	0	0	1	0	0	1	0	0	0	0	0
HIST1H3J	1	2	0	0	1	0	0	1	0	0	0	0	0
HIST1H4A	9.33	3	0	0	18	0	3	7	0	0	0	0	0
HIST1H4B	9.33	3	0	0	18	0	3	7	0	0	0	0	0
HIST1H4C	9.33	3	0	0	18	0	3	7	0	0	0	0	0
HIST1H4D	9.33	3	0	0	18	0	3	7	0	0	0	0	0
HIST1H4E	9.33	3	0	0	18	0	3	7	0	0	0	0	0
HIST1H4F	9.33	3	0	0	18	0	3	7	0	0	0	0	0
HIST1H4H	9.33	3	0	0	18	0	3	7	0	0	0	0	0
HIST1H4I	9.33	3	0	0	18	0	3	7	0	0	0	0	0
HIST1H4J	9.33	3	0	0	18	0	3	7	0	0	0	0	0
HIST1H4K	9.33	3	0	0	18	0	3	7	0	0	0	0	0
HIST1H4L	9.33	3	0	0	18	0	3	7	0	0	0	0	0
HIST2H2AA3	3.57	7	0	6	4	4	0	2	0	0	3	4	2
HIST2H2AA4	3.57	7	0	6	4	4	0	2	0	0	3	4	2
HIST2H2AB	2	5	0	1	4	0	0	2	0	0	1	0	2
HIST2H2AC	3.57	7	0	6	4	4	0	2	0	0	3	4	2
HIST2H2BE	3.17	6	0	4	8	1	1	4	0	0	0	1	0
HIST2H2BF	4.33	6	0	4	15	1	1	4	0	0	0	1	0
HIST2H3A	1	2	0	0	1	0	0	1	0	0	0	0	0
HIST2H3C	1	2	0	0	1	0	0	1	0	0	0	0	0
HIST2H3D	1	2	0	0	1	0	0	1	0	0	0	0	0
HIST2H3PS2	1	1	0	0	0	0	0	1	0	0	0	0	0
HIST2H4A	9.33	3	0	0	18	0	3	7	0	0	0	0	0
HIST2H4B	9.33	3	0	0	18	0	3	7	0	0	0	0	0
HIST3H2A	3.29	7	0	4	4	4	0	2	0	0	3	4	2
HIST3H2BB	3.17	6	0	4	8	1	1	4	0	0	0	1	0
HIST3H3	1	2	0	0	1	0	0	1	0	0	0	0	0
HIST4H4	9.33	3	0	0	18	0	3	7	0	0	0	0	0
HMCN2	1	1	0	0	0	0	0	0	1	0	0	0	0
HMGB1	5	1	0	0	0	0	5	0	0	0	0	0	0
HMGB1P1	5	1	0	0	0	0	5	0	0	0	0	0	0
HMGB2	5	1	0	0	0	0	5	0	0	0	0	0	0
HMGN1	1	1	0	0	0	0	1	0	0	0	0	0	0
HNRNPA0	1	1	0	0	0	1	0	0	0	0	0	0	0
HNRNPA1	7	1	0	0	0	0	7	0	0	0	0	0	0
HNRNPA1L2	1	1	0	0	0	0	1	0	0	0	0	0	0
HNRNPA2B1	4.5	2	5	0	0	0	4	0	0	0	0	0	0
HNRNPAB	4	1	0	0	0	0	4	0	0	0	0	0	0
HNRNPC	1.33	3	0	0	0	0	2	0	0	0	1	0	1
HNRNPCL1	1.5	2	0	0	0	0	2	0	0	0	1	0	0
HNRNPCL2	1.5	2	0	0	0	0	2	0	0	0	1	0	0
HNRNPCL3	1.5	2	0	0	0	0	2	0	0	0	1	0	0
HNRNPCL4	1.5	2	0	0	0	0	2	0	0	0	1	0	0
HNRNPD	3	1	0	0	0	0	3	0	0	0	0	0	0
HNRNPF	6.78	9	0	9	0	6	4	4	1	2	21	10	4
HNRNPH1	17.1	10	0	18	4	27	4	5	1	10	58	22	22
HNRNPH2	9.75	8	0	10	4	12	2	0	0	8	23	10	9
HNRNPH3	1	2	0	0	0	0	0	0	0	0	1	0	1
HNRNPK	6.5	8	0	12	5	8	3	3	0	5	10	6	0
HNRNPL	2.33	3	2	1	0	4	0	0	0	0	0	0	0
HNRNPM	4	6	1	2	2	0	14	0	0	0	2	3	0
HNRNPR	1.5	2	2	0	0	0	1	0	0	0	0	0	0
HNRNPU	20.36	11	1	54	32	68	26	6	5	25	2	4	1
HP	1	1	0	0	0	0	0	0	0	0	0	1	0
HPRT1	2.5	2	0	0	0	1	4	0	0	0	0	0	0
HRNR	5	1	0	0	0	0	0	0	0	0	0	5	0
HSD17B10	3.6	5	0	2	0	7	2	0	0	0	6	1	0
HSD3B1	1	1	0	0	0	0	0	1	0	0	0	0	0
HSD3B2	1	1	0	0	0	0	0	1	0	0	0	0	0
HSP90AA1	7	4	0	6	0	0	16	0	0	0	2	0	4
HSP90AA2P	3	2	0	0	0	0	4	0	0	0	0	0	2
HSP90AA4P	2	1	0	0	0	0	2	0	0	0	0	0	0
HSP90AA5P	2	1	0	2	0	0	0	0	0	0	0	0	0
HSP90AB1	5	3	0	2	0	0	11	0	0	0	0	0	2
HSP90AB2P	1	2	0	0	0	0	1	0	0	0	0	0	1
HSP90AB3P	1	1	0	0	0	0	1	0	0	0	0	0	0
HSP90B1	1	1	0	0	0	0	1	0	0	0	0	0	0
HSPA1A	34.2	10	0	51	24	50	21	1	25	37	33	6	94
HSPA1B	34.2	10	0	51	24	50	21	1	25	37	33	6	94
HSPA1L	16.78	9	0	29	15	19	5	0	25	21	17	4	16
HSPA2	5.44	9	0	4	5	5	8	0	11	5	2	2	7
HSPA5	4.22	9	0	4	4	5	7	0	8	3	3	2	2
HSPA6	12.63	8	0	6	11	14	5	0	8	10	8	0	39
HSPA7	5.75	8	0	2	8	10	2	0	5	6	2	0	11
HSPA8	14.1	10	1	28	10	17	24	0	15	14	11	5	16
HSPA9	3.88	8	0	2	3	6	5	0	2	7	4	0	2
HSPD1	2.4	5	0	0	1	4	4	0	0	0	2	0	1
HSPE1	2	1	0	0	0	0	2	0	0	0	0	0	0
HSPE1-MOB4	2	1	0	0	0	0	2	0	0	0	0	0	0
HSPH1	1	1	0	0	0	0	1	0	0	0	0	0	0
IARS	2.75	4	0	0	0	0	1	0	0	0	2	1	7
IDH3B	1	1	0	0	0	1	0	0	0	0	0	0	0
IGF2BP2-AS1	1	1	0	0	0	0	0	0	0	0	1	0	0
IGHA1	1	1	0	0	0	0	0	0	0	0	1	0	0
IGHG2	4	1	4	0	0	0	0	0	0	0	0	0	0
IGKC	1.5	2	0	0	0	0	0	0	0	0	0	2	1
IGKV2-28	3.78	9	9	0	6	3	2	2	2	4	3	3	0
IGKV2-29	5.4	10	9	2	6	4	2	4	2	12	5	8	0
IGKV2-30	3.78	9	9	0	6	3	2	2	2	4	3	3	0
IGKV2-40	3.78	9	9	0	6	3	2	2	2	4	3	3	0
IGKV2D-24	2	1	2	0	0	0	0	0	0	0	0	0	0
IGKV2D-26	5.4	10	9	2	6	4	2	4	2	12	5	8	0
IGKV2D-28	3.78	9	9	0	6	3	2	2	2	4	3	3	0
IGKV2D-29	5.4	10	9	2	6	4	2	4	2	12	5	8	0
IGKV2D-30	3.78	9	9	0	6	3	2	2	2	4	3	3	0
IGKV2D-40	3.78	9	9	0	6	3	2	2	2	4	3	3	0
ILF2	2	2	2	0	0	0	2	0	0	0	0	0	0
ILF3	3.5	2	6	0	0	0	1	0	0	0	0	0	0
INO80C	1	1	0	0	0	0	0	0	1	0	0	0	0
IPO8	1	2	0	0	0	1	0	0	0	0	0	0	1
IRS4	1	3	1	0	0	0	0	0	0	1	1	0	0
ITGB1	1	1	0	0	0	1	0	0	0	0	0	0	0
ITPR3	2	1	0	0	0	0	0	0	0	0	0	2	0
IVNS1ABP	1.5	2	2	0	0	0	0	0	0	1	0	0	0
J3QQQ9	7	1	0	0	0	0	7	0	0	0	0	0	0
JAK1	4.5	2	0	0	0	6	0	0	0	0	0	0	3
JSRP1	1	1	0	0	0	0	0	0	1	0	0	0	0
JUP	7	1	0	0	0	0	0	0	0	0	0	7	0
K1C10_HUMAN	59.73	11	1	60	68	29	3	5	64	13	38	360	16
K1C15_SHEEP	5.33	6	0	1	2	1	0	0	6	0	1	21	0
K1C9_HUMAN	44	10	0	11	18	20	6	3	37	7	51	263	24
K1H1_HUMAN	2.33	3	0	0	0	0	0	0	1	0	1	5	0
K1H2_HUMAN	2.33	3	0	0	0	0	0	0	1	0	1	5	0
K1H5_HUMAN	2.33	3	0	0	0	0	0	0	1	0	1	5	0
K1H6_HUMAN	2.33	3	0	0	0	0	0	0	1	0	1	5	0
K1H7_HUMAN	2.33	3	0	0	0	0	0	0	1	0	1	5	0
K1H8_HUMAN	2.33	3	0	0	0	0	0	0	1	0	1	5	0
K1HB_HUMAN	2.33	3	0	0	0	0	0	0	1	0	1	5	0
K1M1_SHEEP	2.33	3	0	0	0	0	0	0	1	0	1	5	0
K22E_HUMAN	22.1	10	0	12	27	2	2	4	39	8	10	115	2
K2C1_HUMAN	63.09	11	2	25	84	23	7	2	67	15	73	341	55
K7EPI3	11	3	0	3	0	0	0	0	0	0	3	27	0
KCNN2	1	1	0	1	0	0	0	0	0	0	0	0	0
KCTD17	15	1	0	0	0	0	0	0	0	0	15	0	0
KCTD2	20	1	0	0	0	0	0	0	0	0	20	0	0
KCTD5	19.5	4	0	0	0	1	0	0	2	0	58	0	17
KDM5C	1	1	0	0	1	0	0	0	0	0	0	0	0
KHDRBS1	1	1	0	0	0	0	0	0	0	0	0	0	1
KIAA1958	1	1	0	0	0	0	1	0	0	0	0	0	0
KIF11	134.82	11	8	86	107	190	23	84	102	194	416	31	242
KNTC1	1	1	0	0	1	0	0	0	0	0	0	0	0
KPNA2	1	2	0	0	0	0	0	1	0	1	0	0	0
KPRP	1	1	0	0	0	0	0	0	0	0	0	1	0
KRT1	64.45	11	2	27	89	23	7	2	69	16	76	343	55
KRT10	62.73	11	1	61	71	31	3	7	66	13	42	379	16
KRT13	4.2	5	0	0	2	0	0	0	4	1	2	12	0
KRT14	12.2	5	0	0	6	0	0	0	18	0	7	27	3
KRT15	4.33	3	0	0	0	0	0	0	3	0	2	8	0
KRT16	8.75	4	0	0	4	0	0	0	13	0	2	16	0
KRT17	4.75	4	0	0	1	0	0	0	3	0	4	11	0
KRT18	2	4	0	0	0	0	0	0	1	0	1	5	1
KRT19	2.5	4	0	0	1	0	0	0	1	0	1	7	0
KRT2	23	10	0	12	27	4	2	4	39	8	10	122	2
KRT20	1	2	0	0	0	0	0	0	0	0	1	1	0
KRT24	3.5	4	0	0	2	0	0	0	2	0	1	9	0
KRT25	5	4	0	2	4	0	0	0	6	0	0	8	0
KRT26	1.67	3	0	0	1	0	0	0	2	0	0	2	0
KRT27	5	4	0	2	4	0	0	0	6	0	0	8	0
KRT28	5.4	5	0	2	4	0	0	0	7	0	1	13	0
KRT3	4.5	2	0	0	0	0	0	0	1	0	0	8	0
KRT31	2.33	3	0	0	0	0	0	0	1	0	1	5	0
KRT32	2.33	3	0	0	0	0	0	0	1	0	1	5	0
KRT33B	2.33	3	0	0	0	0	0	0	1	0	1	5	0
KRT35	2.33	3	0	0	0	0	0	0	1	0	1	5	0
KRT36	2.33	3	0	0	0	0	0	0	1	0	1	5	0
KRT37	2.33	3	0	0	0	0	0	0	1	0	1	5	0
KRT38	2.33	3	0	0	0	0	0	0	1	0	1	5	0
KRT4	14.33	3	0	1	0	0	0	0	3	0	0	39	0
KRT5	10.38	8	0	2	6	2	0	0	21	3	8	39	2
KRT6A	9.43	7	0	2	4	2	0	0	17	4	5	32	0
KRT6B	9.67	9	2	2	4	2	0	0	20	4	5	46	2
KRT6C	9.43	7	0	2	4	2	0	0	17	4	5	32	0
KRT7	12.67	3	0	1	0	0	0	0	2	0	0	35	0
KRT73	2	1	0	0	0	0	0	0	0	0	0	2	0
KRT74	2	1	0	0	0	0	0	0	0	0	0	2	0
KRT75	6	7	0	2	4	1	0	0	8	3	4	20	0
KRT76	7	2	0	0	0	0	0	0	2	0	0	12	0
KRT77	2.78	9	0	2	3	0	1	2	5	2	4	4	2
KRT78	2	1	0	0	0	0	0	0	0	0	0	2	0
KRT79	6.57	7	0	2	4	1	0	0	9	3	4	23	0
KRT8	10	4	0	1	0	0	0	0	2	0	2	35	0
KRT80	12.67	3	0	1	0	0	0	0	2	0	0	35	0
KRT9	44	10	0	11	18	20	6	3	37	7	51	263	24
LAMP2	1	1	0	0	0	0	1	0	0	0	0	0	0
LARP1	3	3	0	0	0	0	0	0	0	0	4	1	4
LARP1B	1.5	2	0	0	0	0	0	0	0	0	1	0	2
LBR	1.5	2	0	0	0	0	0	0	0	0	2	1	0
LCN1	1	1	0	0	0	0	0	0	0	0	1	0	0
LDHA	2	1	0	0	0	0	2	0	0	0	0	0	0
LDHB	3	1	0	0	0	0	3	0	0	0	0	0	0
LIMA1	1	1	0	0	0	1	0	0	0	0	0	0	0
LLPH	1	1	0	0	0	0	1	0	0	0	0	0	0
LMNA	3	1	0	0	0	0	0	0	0	0	3	0	0
LMNB1	8.33	3	0	0	0	0	0	0	0	0	17	5	3
LRIT2	1	1	0	0	0	1	0	0	0	0	0	0	0
LRPPRC	1	1	0	0	0	0	0	0	0	0	0	1	0
LRRC37A3	1	1	0	0	0	0	0	0	0	1	0	0	0
LRRC47	1	1	0	0	0	0	0	1	0	0	0	0	0
LRRC53	1	1	0	0	0	0	0	0	0	0	0	0	1
LSM14A	5.5	2	0	0	0	0	0	0	0	0	4	0	7
LTBP1	8.6	5	0	26	1	0	0	2	2	12	0	0	0
LTF	4	2	0	0	0	0	0	0	0	0	3	5	0
LUC7L	3	3	0	0	4	0	2	0	0	3	0	0	0
LUC7L2	3.83	6	0	0	7	4	2	0	3	5	0	2	0
LUC7L3	4.83	6	0	0	10	3	1	0	1	13	0	1	0
LYSC_HUMAN	2	1	0	0	0	0	0	0	0	0	0	2	0
LYSC_LYSEN	47.9	10	0	145	16	23	28	22	71	31	55	27	61
LYZ	2	1	0	0	0	0	0	0	0	0	0	2	0
M0QYT0	2	2	2	0	0	2	0	0	0	0	0	0	0
M0R076	2	2	2	0	0	2	0	0	0	0	0	0	0
MAEA	2	1	0	0	0	0	0	2	0	0	0	0	0
MAP1A	3.5	4	0	0	0	3	6	0	0	2	0	0	3
MAP1B	55.6	10	4	32	46	192	56	0	22	162	29	6	7
MAP4	1	2	0	0	0	0	0	0	0	0	1	0	1
MAPK1IP1L	2	1	0	0	0	2	0	0	0	0	0	0	0
MARCKS	1	1	0	0	0	0	1	0	0	0	0	0	0
MARS	1.5	2	2	0	0	0	0	0	0	0	1	0	0
MAT2A	2	1	0	0	0	0	0	0	0	0	0	0	2
MATR3	2	2	0	0	0	3	1	0	0	0	0	0	0
MCF2	1	1	0	0	1	0	0	0	0	0	0	0	0
MCM3	8	3	0	0	0	2	0	0	0	0	14	0	8
MCM4	1	1	0	0	0	0	1	0	0	0	0	0	0
MCM5	9.33	3	0	0	0	0	2	0	0	0	12	0	14
MCM7	3	1	0	0	0	0	0	0	0	0	0	0	3
MDH2	2	1	0	0	0	0	2	0	0	0	0	0	0
MGA	2	5	0	2	0	1	4	0	0	2	0	0	1
MIER1	1	1	0	0	0	0	0	0	0	0	1	0	0
MIF	5	2	0	0	0	0	8	0	0	0	0	0	2
MOB1A	2	1	0	0	0	0	2	0	0	0	0	0	0
MOB2	1.5	4	0	0	0	1	0	0	0	1	3	1	0
MRPL41	1	1	0	0	0	1	0	0	0	0	0	0	0
MRPS27	1	1	1	0	0	0	0	0	0	0	0	0	0
MSN	4	1	0	0	0	0	4	0	0	0	0	0	0
MT-CO2	1	1	0	0	0	0	0	0	0	0	0	0	1
MTAP	1	1	0	0	0	0	1	0	0	0	0	0	0
MTCH2	1	1	0	0	0	0	0	0	0	0	1	0	0
MTHFD1	2.33	3	0	0	0	0	0	0	0	0	2	2	3
MTHFS	1	1	0	0	0	0	1	0	0	0	0	0	0
MTPN	1	1	0	0	0	0	1	0	0	0	0	0	0
MYBBP1A	1.33	3	2	0	0	1	0	0	0	0	0	0	1
MYCBP	7.6	5	0	11	6	10	0	0	2	9	0	0	0
MYH10	1	2	0	1	0	0	0	0	0	0	1	0	0
MYH11	1	1	0	0	0	0	0	0	0	0	1	0	0
MYH9	1.5	2	0	0	0	2	0	0	0	0	1	0	0
MYO5A	7.67	3	0	0	0	0	0	0	0	0	2	19	2
MYO5B	41.75	4	0	9	0	0	0	0	0	0	10	137	11
MYO5C	2.67	3	0	0	0	0	0	0	0	0	2	4	2
MYO6	1	1	0	0	0	0	0	0	0	0	0	0	1
NACA	2	1	0	0	0	0	2	0	0	0	0	0	0
NAP1L1	2	1	2	0	0	0	0	0	0	0	0	0	0
NAP1L4	2	1	2	0	0	0	0	0	0	0	0	0	0
NASP	1	1	0	0	1	0	0	0	0	0	0	0	0
NCL	5.5	2	2	0	0	0	9	0	0	0	0	0	0
NDUFA4	1	1	0	0	0	0	0	0	0	0	0	0	1
NDUFB9	1	1	0	0	0	0	0	0	0	0	0	0	1
NEFH	2	1	0	0	0	0	0	0	0	0	0	2	0
NEURL1	1	1	0	0	0	0	0	0	0	0	0	0	1
NIP7	2	1	0	0	0	0	2	0	0	0	0	0	0
NME1	4.57	7	0	2	0	5	10	7	0	3	3	0	2
NME1-NME2	4.25	8	0	2	1	6	10	7	0	3	3	0	2
NME2	4.25	8	0	2	1	6	10	7	0	3	3	0	2
NME2P1	3.5	6	0	2	1	3	6	6	0	0	3	0	0
NME4	3	2	0	0	4	0	0	0	0	2	0	0	0
NOB1	1	1	0	0	0	1	0	0	0	0	0	0	0
NOC3L	1	1	0	0	0	0	1	0	0	0	0	0	0
NOC4L	1	1	1	0	0	0	0	0	0	0	0	0	0
NONO	3.14	7	0	9	2	1	1	0	0	1	2	6	0
NOP2	7	1	0	0	0	0	7	0	0	0	0	0	0
NOP53	1	2	0	0	1	1	0	0	0	0	0	0	0
NOP56	4	1	0	0	0	4	0	0	0	0	0	0	0
NPAP1	1	1	0	0	0	0	0	0	0	0	1	0	0
NPM1	2.4	5	0	0	0	5	1	4	0	0	1	1	0
NQO2	1	2	0	0	1	1	0	0	0	0	0	0	0
NQO2_HUMAN	1	2	0	0	1	1	0	0	0	0	0	0	0
NRBF2	1	1	0	0	0	0	0	1	0	0	0	0	0
NUDT21	1	1	0	0	0	1	0	0	0	0	0	0	0
NUMA1	1	1	0	0	0	1	0	0	0	0	0	0	0
NUP205	1	1	0	0	0	0	0	0	0	0	0	1	0
NUP93	1	1	0	0	0	0	0	0	0	1	0	0	0
OASL	2	1	0	0	0	0	0	0	0	0	0	0	2
OAT	4	1	0	4	0	0	0	0	0	0	0	0	0
ODR4	7	1	0	0	0	0	0	0	0	0	0	0	7
OGT	5	6	2	18	3	3	1	0	0	3	0	0	0
OLA1	2	1	0	0	0	0	2	0	0	0	0	0	0
OR1A2	1	2	0	1	0	0	0	0	0	0	1	0	0
OTUD4	39.83	6	0	78	19	61	23	0	4	54	0	0	0
OTUD5	2	1	0	0	0	2	0	0	0	0	0	0	0
P03243	4	4	0	0	0	0	5	5	0	0	2	0	4
P03246	1	1	0	0	0	1	0	0	0	0	0	0	0
P4HB	1	1	1	0	0	0	0	0	0	0	0	0	0
PABPC1	5.25	4	0	8	0	0	6	0	0	0	4	0	3
PABPC1L	1.67	3	0	2	0	0	2	0	0	0	0	0	1
PABPC1L2A	1.67	3	0	2	0	0	2	0	0	0	0	0	1
PABPC1L2B	1.67	3	0	2	0	0	2	0	0	0	0	0	1
PABPC3	4	3	0	5	0	0	5	0	0	0	0	0	2
PABPC4	3.5	4	0	4	0	0	3	0	0	0	4	0	3
PABPN1	1	1	0	0	0	0	1	0	0	0	0	0	0
PAFAH1B3	4	1	0	0	0	0	4	0	0	0	0	0	0
PAICS	1.5	2	0	0	0	0	2	0	0	0	0	0	1
PARP12	1	1	0	0	0	0	0	0	0	1	0	0	0
PCBP1	3	7	0	7	2	2	0	0	0	4	2	2	2
PCBP2	2.5	4	0	1	0	0	0	0	0	1	6	2	0
PCBP3	1	2	0	1	0	0	0	0	0	1	0	0	0
PCIF1	1	1	0	0	0	0	1	0	0	0	0	0	0
PCMT1	3.5	6	0	3	0	5	0	5	0	1	5	2	0
PCNA	4	4	0	0	0	5	3	0	0	0	3	0	5
PDCD6	5	3	0	0	0	6	5	0	0	4	0	0	0
PDIA3	1	2	0	0	0	0	1	0	0	0	0	0	1
PDIA6	1	1	0	0	0	0	0	0	0	0	1	0	0
PDLIM5	1	1	0	0	0	0	1	0	0	0	0	0	0
PDZRN4	1	1	0	0	0	0	0	1	0	0	0	0	0
PEBP1	4	1	0	0	0	0	4	0	0	0	0	0	0
PFKFB2	4	2	0	0	0	2	0	0	0	0	0	0	6
PFKFB3	14.67	3	0	0	0	24	0	0	0	0	0	3	17
PFKL	1	1	0	0	0	1	0	0	0	0	0	0	0
PFKM	2	1	0	0	0	0	2	0	0	0	0	0	0
PFKP	1	1	0	0	1	0	0	0	0	0	0	0	0
PFN1	4.33	3	0	0	0	0	10	0	0	0	1	0	2
PGAM1	3	1	0	0	0	0	3	0	0	0	0	0	0
PGAM2	3	1	0	0	0	0	3	0	0	0	0	0	0
PGK1	4	1	0	0	0	0	4	0	0	0	0	0	0
PHB2	1	1	0	0	0	0	0	0	0	0	0	1	0
PHF14	1	1	0	0	0	0	0	0	0	1	0	0	0
PHGDH	2.67	3	0	0	0	0	1	0	0	0	5	0	2
PHRF1	1	2	0	0	0	1	0	0	0	1	0	0	0
PIK3C2G	1	1	0	0	0	0	0	0	0	1	0	0	0
PIP	2	1	0	0	0	0	0	0	0	0	0	2	0
PIP5K1A	2	2	0	0	0	0	0	0	0	0	0	2	2
PIP5K1B	2	2	0	0	0	0	0	0	0	0	0	2	2
PIP5K1C	2	2	0	0	0	0	0	0	0	0	0	2	2
PKLR	1	1	0	0	0	0	1	0	0	0	0	0	0
PKM	5.29	7	0	0	5	10	5	1	0	2	11	0	3
PLAT	4.4	5	0	7	0	6	0	1	7	0	1	0	0
PLIN5	1	1	0	0	0	0	0	0	0	0	0	1	0
PLPPR2	1	1	0	0	0	0	0	0	0	0	0	1	0
PLS3	1	1	0	0	0	0	1	0	0	0	0	0	0
PNPO	1.5	2	0	0	1	2	0	0	0	0	0	0	0
POLD1	1	1	0	0	1	0	0	0	0	0	0	0	0
POLRMT	1	1	1	0	0	0	0	0	0	0	0	0	0
POTEE	4.56	9	4	6	4	3	4	0	2	10	4	0	4
POTEF	4.11	9	4	6	4	3	4	0	2	6	4	0	4
POTEI	3	8	4	3	2	1	4	0	0	4	2	0	4
POTEJ	2.57	7	4	2	2	0	2	0	0	2	2	0	4
POTEKP	2.38	8	4	3	2	2	0	0	2	2	2	0	2
PPA1	2.5	2	0	0	0	0	4	1	0	0	0	0	0
PPIA	4.33	6	0	0	0	0	9	4	3	1	6	0	3
PPIAL4A	2.25	4	0	0	0	0	3	1	0	1	4	0	0
PPIA_HUMAN	4	6	0	0	0	0	9	3	2	1	6	0	3
PPIB	5	1	0	0	0	0	5	0	0	0	0	0	0
PPIG	1.5	2	0	1	0	2	0	0	0	0	0	0	0
PPM1A	4.5	4	6	0	0	0	0	0	0	0	4	1	7
PPM1B	16.63	8	9	3	0	6	0	1	0	1	49	10	54
PPP1R3A	1	1	0	1	0	0	0	0	0	0	0	0	0
PPP2CA	1	1	0	0	0	0	0	0	0	0	1	0	0
PPP2CB	1	1	0	0	0	0	0	0	0	0	1	0	0
PPP4C	1	1	1	0	0	0	0	0	0	0	0	0	0
PPP6R1	2	3	0	0	0	0	0	0	0	0	4	1	1
PPP6R3	1	1	0	0	0	0	0	0	0	0	0	1	0
PPWD1	1	1	0	0	0	0	1	0	0	0	0	0	0
PRDX1	8.1	10	0	3	9	13	8	2	7	7	22	3	7
PRDX1_HUMAN	8.1	10	0	3	9	13	8	2	7	7	22	3	7
PRDX2	3.88	8	0	1	2	10	5	1	2	0	7	0	3
PRDX3	3	2	0	0	0	3	3	0	0	0	0	0	0
PRDX4	2.33	3	0	0	0	1	3	0	0	0	0	0	3
PRDX6	4.78	9	0	1	5	8	5	6	0	4	6	1	7
PRKAR1A	2	1	2	0	0	0	0	0	0	0	0	0	0
PRKD3	1	1	0	0	0	0	0	1	0	0	0	0	0
PRKDC	16	5	0	0	0	2	2	0	0	0	23	34	19
PRMT1	5.75	4	0	5	6	4	0	0	0	8	0	0	0
PRMT5	134.55	11	35	99	85	176	18	107	17	364	262	264	53
PROSER1	1	1	0	0	1	0	0	0	0	0	0	0	0
PRPF19	2	1	0	0	0	0	0	0	0	0	2	0	0
PRPF31	13.38	8	0	23	14	29	5	15	1	18	0	0	2
PRPF8	1	1	1	0	0	0	0	0	0	0	0	0	0
PRPS1	3.5	2	5	0	2	0	0	0	0	0	0	0	0
PRPS1L1	2	2	2	0	2	0	0	0	0	0	0	0	0
PRPS2	2	1	2	0	0	0	0	0	0	0	0	0	0
PRR30	2	1	0	0	0	0	0	0	0	0	0	2	0
PRR4	1.5	2	0	0	0	0	0	0	0	0	1	2	0
PRSS1	4.2	5	0	8	0	4	2	0	4	3	0	0	0
PRTN3	1	1	0	0	0	0	1	0	0	0	0	0	0
PSIP1	1	1	0	0	0	0	1	0	0	0	0	0	0
PSMA4	1.67	3	0	0	0	2	0	0	0	0	1	0	2
PSMC2	2	1	0	0	0	0	2	0	0	0	0	0	0
PSMC5	1	1	0	0	0	0	1	0	0	0	0	0	0
PSMD13	1	1	0	0	0	0	0	0	1	0	0	0	0
PSMD2	1	2	0	0	0	0	0	0	0	0	1	0	1
PSMD4	1	1	0	0	0	0	0	0	0	0	0	0	1
PSMD7	1	1	0	0	0	0	1	0	0	0	0	0	0
PSMG3	1	1	0	0	0	0	0	0	0	0	0	0	1
PSPC1	8	3	0	19	0	3	0	0	0	2	0	0	0
PTBP1	1.33	3	0	0	0	0	2	1	0	0	1	0	0
PTGES3	2	1	0	0	0	0	2	0	0	0	0	0	0
PTGS1	2	1	0	0	0	0	0	0	0	0	2	0	0
PTGS2	2	1	0	0	0	0	0	0	0	0	2	0	0
PTMA	2.5	2	0	0	0	0	4	0	0	1	0	0	0
PTS	2.5	4	0	3	0	0	3	0	0	0	2	0	2
PWP1	1	1	0	0	0	1	0	0	0	0	0	0	0
PYCR3	1	1	0	0	0	0	1	0	0	0	0	0	0
QARS	2.5	2	0	0	0	0	2	0	0	0	0	3	0
QPCT	4	1	0	4	0	0	0	0	0	0	0	0	0
RAB11A	2	1	0	0	0	0	2	0	0	0	0	0	0
RAB11B	2	1	0	0	0	0	2	0	0	0	0	0	0
RAB43	1	1	0	0	0	0	0	0	0	0	0	0	1
RACK1	2.67	3	0	0	0	0	4	0	0	0	1	0	3
RALGPS1	1	1	0	0	0	0	0	0	1	0	0	0	0
RAN	4	1	0	0	0	0	4	0	0	0	0	0	0
RANBP1	2	2	0	0	0	2	0	0	0	0	0	0	2
RANBP2	1.33	3	1	0	0	0	0	0	0	0	2	1	0
RANBP9	1	1	0	0	0	0	0	1	0	0	0	0	0
RARS	2.5	2	0	0	0	0	0	0	0	0	1	4	0
RBBP4	1.67	3	1	0	0	0	3	0	0	0	0	0	1
RBBP6	2	1	0	0	0	0	2	0	0	0	0	0	0
RBBP7	2	2	0	0	0	0	3	0	0	0	0	0	1
RBM10	32.4	10	3	64	63	56	17	20	15	78	3	0	5
RBM14	2	1	2	0	0	0	0	0	0	0	0	0	0
RBM28	3	1	0	0	0	0	3	0	0	0	0	0	0
RBM34	4	1	0	0	0	0	4	0	0	0	0	0	0
RBM39	4	4	0	0	5	6	1	0	0	4	0	0	0
RBM5	2.33	6	0	3	6	1	2	0	1	1	0	0	0
RBM6	1.67	3	0	1	2	0	0	0	0	2	0	0	0
RCC2	1	1	0	0	0	0	0	0	0	0	0	0	1
RCN2	6.5	4	0	0	0	0	0	0	0	4	2	18	2
RDX	4	1	0	0	0	0	4	0	0	0	0	0	0
RELB	1	1	0	0	0	0	0	0	0	0	0	0	1
RGPD1	1.5	2	0	0	0	0	0	0	0	0	2	1	0
RGPD2	1.5	2	0	0	0	0	0	0	0	0	2	1	0
RGPD3	1.5	2	0	0	0	0	0	0	0	0	2	1	0
RGPD4	1.5	2	0	0	0	0	0	0	0	0	2	1	0
RGPD5	1.5	2	0	0	0	0	0	0	0	0	2	1	0
RGPD6	1.5	2	0	0	0	0	0	0	0	0	2	1	0
RGPD8	1.5	2	0	0	0	0	0	0	0	0	2	1	0
RIF1	2.67	3	0	0	2	3	0	0	0	3	0	0	0
RIOK1	5.17	6	2	0	3	7	0	0	0	0	10	3	6
RIPK1	1	1	0	0	0	0	0	0	0	0	0	1	0
RNF219	6.5	4	2	9	6	0	0	0	0	9	0	0	0
RNPS1	2	2	0	0	2	0	2	0	0	0	0	0	0
ROCK1	2	1	2	0	0	0	0	0	0	0	0	0	0
RPA1	1	1	0	0	0	0	1	0	0	0	0	0	0
RPL10	3	3	0	1	0	0	4	0	0	4	0	0	0
RPL10A	9.5	2	0	0	0	0	17	0	0	0	2	0	0
RPL10L	1.33	3	0	1	0	0	1	0	0	2	0	0	0
RPL11	2.67	3	0	0	1	0	5	0	0	0	2	0	0
RPL12	6	1	0	0	0	0	6	0	0	0	0	0	0
RPL13	4.63	8	0	2	5	2	15	0	2	6	4	1	0
RPL13A	5.5	2	2	0	0	0	9	0	0	0	0	0	0
RPL13AP3	4	2	2	0	0	0	6	0	0	0	0	0	0
RPL14	7	1	0	0	0	0	7	0	0	0	0	0	0
RPL15	8	2	1	0	0	0	15	0	0	0	0	0	0
RPL17	3.25	4	1	0	2	6	4	0	0	0	0	0	0
RPL17-C18ORF32	3.25	4	1	0	2	6	4	0	0	0	0	0	0
RPL18	2.5	2	0	0	0	0	4	0	0	0	1	0	0
RPL18A	5	1	0	0	0	0	5	0	0	0	0	0	0
RPL19	1.25	4	0	1	2	0	0	0	1	0	0	1	0
RPL21	2	1	0	0	0	0	2	0	0	0	0	0	0
RPL23	2.25	4	0	1	3	0	0	0	0	0	4	0	1
RPL23A	6	1	0	0	0	0	6	0	0	0	0	0	0
RPL24	1.67	3	0	0	0	0	2	0	0	1	0	0	2
RPL26	7	1	0	0	0	0	7	0	0	0	0	0	0
RPL26L1	6	1	0	0	0	0	6	0	0	0	0	0	0
RPL27	5.5	2	2	0	0	0	9	0	0	0	0	0	0
RPL27A	6.75	4	0	5	6	6	10	0	0	0	0	0	0
RPL28	7	1	0	0	0	0	7	0	0	0	0	0	0
RPL29	2	3	0	0	0	0	3	0	0	0	2	0	1
RPL3	7	2	2	0	0	0	12	0	0	0	0	0	0
RPL30	4.67	3	0	0	0	1	12	0	0	0	0	0	1
RPL31	5	1	0	0	0	0	5	0	0	0	0	0	0
RPL32	9	1	0	0	0	0	9	0	0	0	0	0	0
RPL34	3	1	0	0	0	0	3	0	0	0	0	0	0
RPL35	3	1	0	0	0	0	3	0	0	0	0	0	0
RPL35A	4	1	0	0	0	0	4	0	0	0	0	0	0
RPL36	7	1	0	0	0	0	7	0	0	0	0	0	0
RPL37A	4	1	0	0	0	0	4	0	0	0	0	0	0
RPL37AP8	2	1	0	0	0	0	2	0	0	0	0	0	0
RPL39	2	1	0	0	0	0	2	0	0	0	0	0	0
RPL39P5	2	1	0	0	0	0	2	0	0	0	0	0	0
RPL4	8.5	8	2	0	5	1	41	0	1	0	9	3	6
RPL5	15.5	2	3	0	0	0	28	0	0	0	0	0	0
RPL6	7.33	3	0	0	0	0	16	0	0	0	2	0	4
RPL7	7	2	0	0	0	0	13	0	0	0	0	0	1
RPL7A	8.25	4	0	0	0	0	23	0	0	0	5	3	2
RPL8	4	4	0	0	0	0	10	0	0	0	2	2	2
RPL9	5.5	2	0	0	0	0	8	0	0	0	3	0	0
RPL9P7	5.5	2	0	0	0	0	8	0	0	0	3	0	0
RPL9P8	5.5	2	0	0	0	0	8	0	0	0	3	0	0
RPL9P9	5.5	2	0	0	0	0	8	0	0	0	3	0	0
RPLP0	7	2	0	0	0	0	12	0	0	0	2	0	0
RPLP0P6	6.5	2	0	0	0	0	12	0	0	0	1	0	0
RPLP1	4.33	3	0	0	0	0	0	0	0	1	5	7	0
RPLP2	3.33	3	0	0	0	0	7	0	0	0	1	2	0
RPP40	1	1	0	0	1	0	0	0	0	0	0	0	0
RPS10	1	1	0	0	0	0	0	0	0	0	0	0	1
RPS10P5	1	1	0	0	0	0	0	0	0	0	0	0	1
RPS11	4	2	4	0	0	4	0	0	0	0	0	0	0
RPS12	1.5	4	0	0	0	0	1	0	0	0	2	2	1
RPS14	3.67	3	0	0	4	0	5	0	0	0	2	0	0
RPS15	1	1	0	0	0	0	1	0	0	0	0	0	0
RPS16	3	2	0	0	0	0	4	0	0	0	0	0	2
RPS17	2.25	4	0	0	0	1	4	0	0	0	1	3	0
RPS18	2	1	0	0	0	0	2	0	0	0	0	0	0
RPS19	2	1	0	0	0	0	2	0	0	0	0	0	0
RPS2	2.5	2	0	0	0	0	4	0	0	0	1	0	0
RPS20	2	1	0	0	0	0	0	0	0	0	0	0	2
RPS23	1.5	2	0	0	0	0	1	0	0	0	0	0	2
RPS25	4	1	0	0	0	0	4	0	0	0	0	0	0
RPS27	1	1	0	0	1	0	0	0	0	0	0	0	0
RPS27A	3.13	8	0	1	0	3	7	0	1	2	3	3	5
RPS29	1	1	0	0	0	0	1	0	0	0	0	0	0
RPS3	1.67	3	1	0	0	0	3	0	0	0	0	1	0
RPS3A	1.75	4	0	0	0	1	2	0	0	0	3	1	0
RPS4X	1	1	0	0	0	0	0	0	0	0	1	0	0
RPS5	1	1	0	0	0	0	0	0	0	0	0	0	1
RPS6	1.33	3	0	0	1	0	2	0	0	0	0	1	0
RPS7	1	1	0	0	0	0	0	0	0	0	0	1	0
RPS8	3.5	2	0	0	0	0	6	0	0	0	1	0	0
RPS9	1	4	0	0	1	0	1	0	0	0	0	1	1
RPSA	2	3	0	0	0	0	2	0	0	0	2	0	2
RRP15	2	1	0	0	0	0	2	0	0	0	0	0	0
RS27A_HUMAN	3.13	8	0	1	0	3	7	0	1	2	3	3	5
RSL1D1	10	1	0	0	0	0	10	0	0	0	0	0	0
RSRC2	3	1	3	0	0	0	0	0	0	0	0	0	0
RTCB	4	1	0	0	0	0	0	0	0	0	0	0	4
RUVBL1	3	1	0	0	0	0	0	0	0	0	0	0	3
S100A6	1	1	0	0	0	0	0	0	0	0	0	1	0
S100A7	1	1	0	0	0	0	0	0	0	0	0	0	1
S100A9	1.67	3	0	0	0	0	0	0	0	0	3	1	1
SAE1	1	1	0	0	0	1	0	0	0	0	0	0	0
SAFB	2	1	0	0	0	0	2	0	0	0	0	0	0
SAR1A	2	1	0	0	0	0	2	0	0	0	0	0	0
SAR1B	2	1	0	0	0	0	2	0	0	0	0	0	0
SART1	2	1	0	0	0	0	2	0	0	0	0	0	0
SBSN	2	1	0	0	0	0	0	0	0	0	2	0	0
SCAF1	1	1	0	0	0	0	0	0	1	0	0	0	0
SCGB1A1	2	1	0	0	0	0	0	0	0	0	2	0	0
SCYL2	95	4	0	0	0	34	0	0	0	0	117	155	74
SEMA3B	1	1	0	0	0	0	0	0	0	1	0	0	0
SERBP1	1	1	0	0	0	0	1	0	0	0	0	0	0
SERPINB12	3	1	0	0	0	0	0	0	0	0	0	3	0
SERPINB13	1	1	0	0	1	0	0	0	0	0	0	0	0
SERPINB3	1.5	2	0	0	0	0	0	0	0	0	2	1	0
SERPINB4	1.5	2	0	0	0	0	0	0	0	0	2	1	0
SERPINH1	4	1	0	0	0	0	0	0	0	0	0	0	4
SET	2	1	2	0	0	0	0	0	0	0	0	0	0
SF3B1	2	2	3	0	0	1	0	0	0	0	0	0	0
SF3B2	4	1	4	0	0	0	0	0	0	0	0	0	0
SF3B3	2	1	2	0	0	0	0	0	0	0	0	0	0
SF3B5	1	1	1	0	0	0	0	0	0	0	0	0	0
SFN	1	1	0	0	0	0	0	0	0	0	0	0	1
SFPQ	3.25	4	0	0	0	0	3	0	0	0	3	5	2
SH3BP2	1	1	0	0	0	0	0	1	0	0	0	0	0
SHMT2	1	1	0	0	0	0	1	0	0	0	0	0	0
SKP1	2	1	2	0	0	0	0	0	0	0	0	0	0
SLAIN2	2	2	0	0	0	0	0	0	0	0	2	0	2
SLC1A5	2	1	0	0	0	0	0	0	0	0	2	0	0
SLC25A10	2	1	0	0	0	0	0	0	0	0	0	2	0
SLC25A11	5.67	3	0	0	0	0	0	0	0	0	6	6	5
SLC25A13	1	1	0	0	0	0	0	0	0	0	1	0	0
SLC25A28	1	1	0	0	0	0	0	0	0	1	0	0	0
SLC25A3	1.67	3	0	0	0	1	0	0	0	0	1	0	3
SLC25A31	4.33	3	0	0	0	0	0	0	0	0	7	4	2
SLC25A4	5.25	4	1	0	0	0	0	0	0	0	9	5	6
SLC25A5	11.25	4	1	0	0	0	0	0	0	0	21	10	13
SLC25A6	7	4	1	0	0	0	0	0	0	0	11	5	11
SLC9C2	1	1	0	0	0	0	0	0	0	1	0	0	0
SLTM	1	2	0	0	1	1	0	0	0	0	0	0	0
SMARCA5	2	1	0	0	0	0	2	0	0	0	0	0	0
SMCHD1	1	2	0	0	0	0	0	0	0	0	1	0	1
SNRNP200	1	2	1	0	0	0	1	0	0	0	0	0	0
SNRNP70	1	1	1	0	0	0	0	0	0	0	0	0	0
SNRPB	4	1	0	0	0	0	4	0	0	0	0	0	0
SNRPD1	15.6	10	0	15	8	11	2	22	1	30	35	22	10
SNRPD2	4.22	9	0	4	6	5	2	4	0	4	7	3	3
SNRPD3	1	2	0	0	0	1	0	0	0	0	0	0	1
SNRPE	1.67	3	0	0	0	0	1	0	0	0	2	2	0
SNRPN	4	1	0	0	0	0	4	0	0	0	0	0	0
SNU13	1	1	0	0	0	0	1	0	0	0	0	0	0
SOD1	6	1	0	0	0	0	6	0	0	0	0	0	0
SODC_HUMAN	6	1	0	0	0	0	6	0	0	0	0	0	0
SON	3	1	0	0	0	0	3	0	0	0	0	0	0
SPIN1	5.6	5	0	10	0	10	0	1	0	5	2	0	0
SPIN2A	3.67	3	0	5	0	4	0	0	0	2	0	0	0
SPIN2B	3.67	3	0	5	0	4	0	0	0	2	0	0	0
SPIN3	2.75	4	0	2	0	5	0	1	0	3	0	0	0
SPRR2A	2	1	0	0	0	0	0	0	0	0	0	2	0
SPRR2B	2	1	0	0	0	0	0	0	0	0	0	2	0
SPRR2D	2	1	0	0	0	0	0	0	0	0	0	2	0
SPRR2E	2	1	0	0	0	0	0	0	0	0	0	2	0
SPRR2G	2	1	0	0	0	0	0	0	0	0	0	2	0
SPTAN1	3.86	7	5	2	4	11	3	0	0	1	1	0	0
SPTBN1	2.75	4	0	2	3	4	0	0	0	2	0	0	0
SRRM1	5	1	0	0	0	5	0	0	0	0	0	0	0
SRRM2	7.57	7	1	0	11	0	7	0	0	14	3	4	13
SRRT	1	1	0	0	0	0	0	0	0	0	1	0	0
SRSF1	2.25	4	1	0	0	0	6	0	0	0	1	1	0
SRSF3	2.25	4	0	0	0	1	5	0	0	1	2	0	0
SRSF6	2	1	2	0	0	0	0	0	0	0	0	0	0
SRSF7	2.8	5	0	0	0	1	5	0	0	2	4	0	2
SRSF9	4	1	0	0	0	0	4	0	0	0	0	0	0
STAT3	1	1	0	0	0	0	0	0	0	0	0	1	0
STATH	1.5	2	0	0	0	0	0	0	0	0	1	2	0
STIP1	2	1	0	0	0	0	2	0	0	0	0	0	0
STK3	2	1	0	0	0	2	0	0	0	0	0	0	0
STK38	42.09	11	2	88	23	44	28	20	14	70	82	27	65
STK38L	28.3	10	0	56	20	38	22	25	10	44	26	7	35
STK4	4	1	0	0	0	4	0	0	0	0	0	0	0
STMN1	2	1	0	0	0	0	2	0	0	0	0	0	0
STRAP	2	1	0	0	0	0	2	0	0	0	0	0	0
STRBP	4	1	4	0	0	0	0	0	0	0	0	0	0
SUB1	1	1	1	0	0	0	0	0	0	0	0	0	0
SUMO2	2	1	0	0	0	0	2	0	0	0	0	0	0
SUN2	73.33	9	0	179	15	39	21	147	38	209	9	0	3
SYNCRIP	1	2	1	0	0	0	1	0	0	0	0	0	0
SYNE2	1	1	0	0	0	1	0	0	0	0	0	0	0
SYT14P1	1	1	0	0	0	1	0	0	0	0	0	0	0
SYT3	1	1	0	0	0	0	0	0	0	0	0	1	0
TAB3	2	1	0	0	0	0	0	0	0	0	0	0	2
TAF4	1	4	0	1	1	1	0	0	1	0	0	0	0
TAGLN2	1	1	0	0	0	1	0	0	0	0	0	0	0
TARDBP	1.67	3	0	0	0	0	2	0	0	0	2	0	1
TCOF1	1	1	0	0	0	0	0	0	0	0	0	0	1
TCP1	3.25	4	0	0	0	2	5	0	0	0	3	0	3
TET2	5	4	0	12	5	0	1	0	0	2	0	0	0
TET3	1.5	2	0	1	2	0	0	0	0	0	0	0	0
TFPI2	1	1	0	0	0	0	0	0	0	1	0	0	0
TGM3	1	1	0	0	0	0	0	0	0	0	0	1	0
THIO_HUMAN	1.38	8	2	1	1	1	2	0	2	0	1	0	1
THRAP3	30.75	8	2	52	44	44	11	7	20	66	0	0	0
TIMM50	2	1	0	0	0	0	0	0	0	0	2	0	0
TKT	2	1	0	0	0	0	2	0	0	0	0	0	0
TMEM109	1	1	0	0	0	0	1	0	0	0	0	0	0
TMEM189-UBE2V1	2	1	0	0	0	0	2	0	0	0	0	0	0
TMEM33	2	1	0	0	0	0	0	0	0	0	0	0	2
TMF1	1	1	0	0	1	0	0	0	0	0	0	0	0
TMPO	1.6	5	1	4	0	0	1	1	0	1	0	0	0
TMPRSS13	1	1	0	0	0	0	0	0	1	0	0	0	0
TNPO1	1	1	0	0	0	0	1	0	0	0	0	0	0
TNPO2	1	1	0	0	0	0	1	0	0	0	0	0	0
TNRC6B	2.17	6	0	1	1	2	0	0	0	5	3	0	1
TOMM22	1	1	0	0	0	0	0	0	0	0	0	1	0
TOR1AIP1	1	1	0	0	0	0	0	0	0	0	0	0	1
TPI1	1.5	2	0	0	0	0	2	0	0	0	1	0	0
TPM1	1	1	0	0	0	0	1	0	0	0	0	0	0
TPM2	1	1	0	0	0	0	1	0	0	0	0	0	0
TPM3	1	1	0	0	0	0	1	0	0	0	0	0	0
TPM4	1	1	0	0	0	0	1	0	0	0	0	0	0
TPO	1	1	0	0	0	1	0	0	0	0	0	0	0
TRAF5	1	1	0	0	0	0	0	0	0	0	1	0	0
TRAP1	1.33	3	0	2	0	0	1	0	0	0	1	0	0
TREX1	1	1	0	0	0	0	0	1	0	0	0	0	0
TRFL_HUMAN	4	2	0	0	0	0	0	0	0	0	3	5	0
TRIM21	1	2	1	1	0	0	0	0	0	0	0	0	0
TRIM28	1	1	0	0	0	0	1	0	0	0	0	0	0
TRY1_BOVIN	133.4	10	0	261	117	128	36	109	154	154	195	152	28
TRYP_PIG	1	1	0	0	0	0	0	0	1	0	0	0	0
TTK	1	2	0	0	1	0	0	0	0	0	1	0	0
TTN	1	1	0	0	0	0	0	0	0	0	0	1	0
TUBA1A	23.3	10	0	25	43	28	3	17	13	29	48	20	7
TUBA1B	26.9	10	0	35	45	35	3	17	13	33	55	26	7
TUBA1C	24	10	0	35	42	28	3	16	13	27	47	22	7
TUBA3C	17.1	10	0	21	23	18	2	15	8	21	43	15	5
TUBA3D	17.1	10	0	21	23	18	2	15	8	21	43	15	5
TUBA3E	15.8	10	0	20	21	14	1	15	8	18	41	15	5
TUBA4A	15.6	10	0	27	25	23	3	3	2	20	32	16	5
TUBA4B	4.8	5	0	10	0	5	0	0	0	2	3	4	0
TUBA8	12.5	10	0	27	15	18	1	3	2	17	27	12	3
TUBAL3	2.4	5	0	0	6	0	1	0	0	1	2	0	2
TUBB	24.55	11	3	25	30	52	25	3	8	41	31	33	19
TUBB1	5.9	10	0	5	10	4	7	1	2	8	7	6	9
TUBB2A	14.27	11	2	11	23	25	17	1	3	22	18	21	14
TUBB2B	14.82	11	2	11	23	31	17	1	3	22	18	21	14
TUBB3	14.8	10	0	9	18	24	19	1	3	23	19	15	17
TUBB4A	15.2	10	0	14	17	21	19	1	4	25	18	17	16
TUBB4B	17.91	11	4	18	26	36	23	1	5	28	20	20	16
TUBB6	8.5	10	0	6	9	12	7	1	2	13	12	10	13
TUBB8	6.8	10	0	7	10	5	9	1	3	9	8	7	9
TUBG1	1	1	0	0	0	0	0	0	0	0	0	1	0
TUBG2	1	1	0	0	0	0	0	0	0	0	0	1	0
TUFM	4	4	0	0	0	10	1	0	0	0	4	1	0
TXN	1.38	8	2	1	1	1	2	0	2	0	1	0	1
TXNDC12	4.29	7	0	2	2	10	2	3	10	0	1	0	0
U2AF2	3.5	2	0	0	0	5	2	0	0	0	0	0	0
UBA1	1	1	0	0	0	0	1	0	0	0	0	0	0
UBA52	3.13	8	0	1	0	3	7	0	1	2	3	3	5
UBAP2L	1	1	0	0	0	0	1	0	0	0	0	0	0
UBB	3.13	8	0	1	0	3	7	0	1	2	3	3	5
UBC	3.13	8	0	1	0	3	7	0	1	2	3	3	5
UBE2V1	2	1	0	0	0	0	2	0	0	0	0	0	0
UBE2V2	2	1	0	0	0	0	2	0	0	0	0	0	0
UCHL1	4	2	0	0	0	1	7	0	0	0	0	0	0
UPP1	1	1	0	0	0	0	1	0	0	0	0	0	0
UPP2	1	3	0	0	0	0	1	0	0	0	1	0	1
USO1	1	1	0	0	0	0	0	0	0	0	0	1	0
USP14	2	1	0	0	0	0	0	0	0	0	0	0	2
USP9X	1	1	0	0	0	0	0	0	0	0	0	1	0
VARS	1	1	0	0	0	0	0	0	0	0	1	0	0
VCP	1	1	0	0	0	0	0	1	0	0	0	0	0
VDAC2	3	1	0	0	0	0	0	0	0	0	0	3	0
VIM	4	1	0	0	0	0	0	0	0	0	4	0	0
WARS	1.67	3	0	1	0	2	0	0	0	2	0	0	0
WDR77	61	10	0	32	44	55	9	85	2	130	114	103	36
WIZ	2	1	0	0	2	0	0	0	0	0	0	0	0
WT1	1	1	0	0	0	0	0	0	1	0	0	0	0
WWP2	1	1	0	0	1	0	0	0	0	0	0	0	0
XPNPEP3	2.5	2	0	0	0	0	3	0	0	0	0	0	2
XPO1	1	1	0	0	0	0	0	0	0	0	0	1	0
XRCC5	1	1	0	0	0	0	1	0	0	0	0	0	0
XRCC6	2	2	3	0	0	0	1	0	0	0	0	0	0
XRN2	1	1	0	0	0	0	1	0	0	0	0	0	0
YARS	1	1	0	0	0	0	0	0	0	0	1	0	0
YBX1	4.2	5	0	0	4	0	6	6	0	0	4	0	1
YBX2	3.5	4	0	0	4	0	2	4	0	0	4	0	0
YBX3	3.6	5	0	0	5	1	3	5	0	0	4	0	0
YWHAB	1.5	2	0	0	0	0	2	0	0	0	0	0	1
YWHAE	3.67	6	0	0	0	1	13	1	0	1	5	0	1
YWHAG	1	1	0	0	0	0	0	0	0	0	0	0	1
YWHAH	1	1	0	0	0	0	0	0	0	0	0	0	1
YWHAQ	1.4	5	0	0	1	3	0	0	0	0	1	1	1
YWHAZ	1	2	0	0	0	1	0	0	0	0	0	0	1
ZBTB24	3.5	2	0	5	2	0	0	0	0	0	0	0	0
ZC3H3	1	1	0	0	0	0	1	0	0	0	0	0	0
ZDBF2	4.25	4	0	4	1	8	0	0	0	4	0	0	0
ZIM3	1	1	0	0	0	0	1	0	0	0	0	0	0
ZNF583	1	1	0	0	0	0	0	0	0	0	0	0	1
ZNF616	2	1	0	0	0	0	0	0	0	0	2	0	0
ZNF701	1	1	0	0	0	0	0	0	0	0	0	1	0
ZNF90	3	2	0	0	0	0	4	0	0	0	0	0	2
ZYX	3.5	2	0	5	0	2	0	0	0	0	0	0	0

## Sheet: Yassine et al. List
List of interactors found in Yassine et al.	Average spectral counts in CRAPome	Number of control experiments (n=11)				The first column of the table shows the list of entries submitted to CRAPome Web interface
HSPA1B	34.2	10				The second column lists the averaged spectral counts for the selected protein across the experiments in which it was identified.
TUBB	24.55	11				The third column details the number of experiments in the database where the selected protein was detected (with at least one peptide having PeptideProphet probability of 0.9 or higher)
SNRPD1	15.6	10
HSPA8	14.1	10
HIST1H1C	12.75	4
RSL1D1	10	1
HIST1H1B	10	1
RPL7A	8.25	4
SLC25A6	7	4
JUP	7	1
HNRNPF	6.78	9
RPL23A	6	1
RPL18A	5	1
RPL13	4.63	8
PPIA	4.33	6
CFL1	4.25	4
YBX1	4.2	5
TUFM	4	4
SNRPN	4	1
SF3B2	4	1
HNRNPAB	4	1
GAPDH	4	4
DSP	4	1
YBX3	3.6	5
RPS8	3.5	2
PCMT1	3.5	6
RPS27A	3.13	8
RPL34	3	1
LMNA	3	1
HNRNPD	3	1
RPL11	2.67	3
RARS	2.5	2
ATP5A1	2.2	5
SRSF6	2	1
SBSN	2	1
RPS20	2	1
RBM14	2	1
ILF2	2	2
CPSF6	2	2
CCT4	2	1
RPL24	1.67	3
TPI1	1.5	2
TXN	1.38	8
RPS6	1.33	3
YWHAZ	1	2
TRIM21	1	2
TPM4	1	1
TPM3	1	1
TPM1	1	1
SNRPD3	1	2
RPS9	1	4
PDLIM5	1	1
NUP205	1	1
NUDT21	1	1
MYH11	1	1
MAP4	1	2
KPRP	1	1
HMGN1	1	1
DDB1	1	2
ADSL	#N/A	#N/A
AIMP1	#N/A	#N/A
AIMP2	#N/A	#N/A
AKAP2	#N/A	#N/A
AKAP8L	#N/A	#N/A
ALYREF	#N/A	#N/A
ANKRD50	#N/A	#N/A
BTF3	#N/A	#N/A
CALD1	#N/A	#N/A
CBLL1	#N/A	#N/A
CBS	#N/A	#N/A
CCDC47	#N/A	#N/A
CCDC6	#N/A	#N/A
CGGBP1	#N/A	#N/A
CGN	#N/A	#N/A
CGNL1	#N/A	#N/A
CHMP4B	#N/A	#N/A
CHMP5	#N/A	#N/A
CYR61	#N/A	#N/A
DBN1	#N/A	#N/A
DDX31	#N/A	#N/A
DENND1A	#N/A	#N/A
DLAT	#N/A	#N/A
DNAH8	#N/A	#N/A
FBLN2	#N/A	#N/A
FUS	#N/A	#N/A
GJA1	#N/A	#N/A
HNRNPA3	#N/A	#N/A
HNRNPUL1	#N/A	#N/A
IFT20	#N/A	#N/A
INF2	#N/A	#N/A
KIAA1429	#N/A	#N/A
KIAA1462	#N/A	#N/A
KIAA1468	#N/A	#N/A
LUZP1	#N/A	#N/A
MFAP1	#N/A	#N/A
MOV10	#N/A	#N/A
MYL1	#N/A	#N/A
MYL6	#N/A	#N/A
NUFIP2	#N/A	#N/A
PCM1	#N/A	#N/A
PDE4C	#N/A	#N/A
PDE4D	#N/A	#N/A
PDX1	#N/A	#N/A
PEX5	#N/A	#N/A
PGAM5	#N/A	#N/A
RBM3	#N/A	#N/A
RBMX	#N/A	#N/A
RIPK2	#N/A	#N/A
RPS27L	#N/A	#N/A
SLC39A10	#N/A	#N/A
SPAG9	#N/A	#N/A
SRSF12	#N/A	#N/A
TACC2	#N/A	#N/A
TACC3	#N/A	#N/A
TAX1BP1	#N/A	#N/A
TBC1D4	#N/A	#N/A
TJP1	#N/A	#N/A
TJP2	#N/A	#N/A
TMEM263	#N/A	#N/A
TMX3	#N/A	#N/A
TRA2B	#N/A	#N/A
WTAP	#N/A	#N/A
ZC3H13	#N/A	#N/A
