# Supplementary material for: ZO-1 interacts with YB-1 in endothelial cells to regulate stress granule formation during angiogenesis
Source: Nat Commun. 2024 May 23;15:4405. doi: 10.1038/s41467-024-48852-7 (PMC11116412; doi:10.1038/s41467-024-48852-7)
Supplement: Supplementary file 8 — Source Data [file 41467_2024_48852_MOESM8_ESM.xlsx]

## Sheet: 1c
	Figure 1c

## Sheet: 2b
	Fig. 2b				Fig. 2b				Figure 2b
	% cells with SG				Nb SGs/cell
	siRNA	siCT	siZO-1		siRNA	siCT	siZO-1
	Arsenite :	+	+		Arsenite :	+	+
		17.9775	77.1429			7	7
		18.0723	82.8571			11	11
		32.3232	61.1111			8	22
		17.5824	60.3448			10	14
		31.0345	69.697			7	14
		23.1707	44.186			10	19
		34.4444	71.7391			9	13
		41.1765	88.6364			10	17
						6	17
						5	30
									Figure 2c

## Sheet: 2c
	Fig. 2c				Figure 2c
	% cells with SG
	plasmid	mycCT	mycZO-1
	Arsenite :	+	+
		50	10
		20	0
		20	10
		60	20
		40	20
		30	20
		30	20
		50	50
		60	40
		60	30

## Sheet: 2d
	Fig. 2d
	% cells with SG
	siRNA	siCT	siZO-1	siVE-cad	siβ-cat	siZO-1/ siVE-cad	siZO-1/ siβ-cat
	Arsenite :	+	+	+	+	+	+
		53.3333	66.6667	47	50	80	85.1852
		40.3846	61.9048	38.8889	62.5	72.3404	62.5
		48.8372	79.3103	27.027	37.8378	69.6429	69.6429
		50	71.4286	51.7241	40.3846	82	88.8889
		36.3636	69.0476	27.2727	54.5455	68.8525	78.2609
		27.027	73.5294	42.1053	37.2093	71.9298	70.3704
		32.3077	88	38.4615	33.3333	83.0769	78.7234
		41.4634	84.8485	34.2857	52.6316	71.2329	80
		45.1613	80	60	27.0833	64.6154	79.3651
		48.1481	72.973	46.1538	43.3333	73.0769	66.6667

## Sheet: 2e
	Fig. 2e top			Fig. 2e bottom
	NT			Arsenite
	Distance µM	Intensity		Distance µM	Intensity
		ZO-1	G3BP1		ZO-1	G3BP1
	0	52	10	0	21	1
	0.0781396	79	9	0.0991788	15	4
	0.156279	84	5	0.198358	26	0
	0.234419	84	17	0.297536	32	0
	0.312559	101	13	0.396715	69	2
	0.390698	62	3	0.495894	60	0
	0.468838	44	5	0.595073	38	0
	0.546977	76	14	0.694251	41	0
	0.625117	53	10	0.79343	31	16
	0.703257	46	12	0.892609	40	32
	0.781396	43	10	0.991788	30	44
	0.859536	43	12	1.09097	40	27
	0.937676	45	10	1.19015	41	18
	1.01582	50	11	1.28932	55	14
	1.09395	53	5	1.3885	71	20
	1.17209	58	6	1.48768	68	7
	1.25023	52	12	1.58686	73	14
	1.32837	52	9	1.68604	38	3
	1.40651	68	3	1.78522	49	26
	1.48465	32	4	1.8844	49	26
	1.56279	42	6	1.98358	25	23
	1.64093	38	9	2.08275	61	20
	1.71907	48	5	2.18193	36	7
	1.79721	49	4	2.28111	45	7
	1.87535	56	11	2.38029	27	6
	1.95349	51	16	2.47947	47	7
	2.03163	56	4	2.57865	39	11
	2.10977	26	14	2.67783	30	19
	2.18791	48	13	2.77701	26	11
	2.26605	63	3	2.87618	31	24
	2.34419	52	2	2.97536	26	16
	2.42233	50	8	3.07454	20	21
	2.50047	27	4	3.17372	46	28
	2.57861	24	7	3.2729	53	15
	2.65675	34	8	3.37208	42	11
	2.73489	30	8	3.47126	55	11
	2.81303	33	3	3.57044	71	35
	2.89117	39	1	3.66961	97	96
	2.96931	43	10	3.76879	55	91
	3.04745	42	13	3.86797	57	62
	3.12559	61	7	3.96715	69	50
	3.20373	59	9	4.06633	58	59
	3.28186	97	19	4.16551	65	34
	3.36	107	28	4.26469	46	41
	3.43814	86	20	4.36387	46	41
	3.51628	61	11	4.46304	41	27
	3.59442	56	4	4.56222	20	29
	3.67256	50	2	4.6614	22	42
	3.7507	49	8	4.76058	24	28
	3.82884	66	6	4.85976	34	46
	3.90698	73	4	4.95894	60	67
	3.98512	76	6	5.05812	71	203
	4.06326	90	12	5.1573	73	255
	4.1414	50	10	5.25647	76	255
	4.21954	41	11	5.35565	104	178
	4.29768	61	3	5.45483	39	114
	4.37582	53	11	5.55401	62	69
	4.45396	33	9	5.65319	62	69
	4.5321	64	4	5.75237	32	56
	4.61024	42	9	5.85155	55	60
	4.68838	41	9	5.95073	59	37
	4.76652	73	0	6.0499	74	31
	4.84466	64	12	6.14908	50	25
	4.9228	65	17	6.24826	45	23
	5.00094	61	40	6.34744	30	12
	5.07908	48	30	6.44662	24	14
	5.15722	64	10	6.5458	46	40
	5.23536	50	10	6.64498	59	25
	5.3135	56	8	6.74416	55	48
	5.39164	44	5	6.84333	75	35
	5.46977	51	10	6.94251	75	35
	5.54791	48	15	7.04169	34	31
	5.62605	24	15	7.14087	73	17
	5.70419	31	13	7.24005	63	19
	5.78233	55	9	7.33923	76	28
	5.86047	45	9	7.43841	131	30
	5.93861	59	19	7.53759	135	29
	6.01675	41	13	7.63676	73	15
	6.09489	46	10	7.73594	93	36
	6.17303	56	11	7.83512	79	34
	6.25117	73	14	7.9343	115	23
	6.32931	41	13	8.03348	96	21
	6.40745	64	9	8.13266	96	21
	6.48559	43	9	8.23184	63	16
	6.56373	51	15	8.33102	44	18
	6.64187	47	23	8.43019	43	40
	6.72001	63	23	8.52937	36	44
	6.79815	73	11	8.62855	34	21
	6.87629	61	3	8.72773	39	28
	6.95443	52	23	8.82691	67	63
	7.03257	38	40	8.92609	47	72
	7.11071	55	25	9.02527	57	64
	7.18885	42	12	9.12445	78	71
	7.26699	70	8	9.22362	64	65
	7.34513	47	11	9.3228	41	53
	7.42327	46	26	9.42198	41	53
	7.50141	64	22	9.52116	64	39
	7.57955	90	14	9.62034	82	126
	7.65768	69	25	9.71952	76	158
	7.73582	51	31	9.8187	103	220
	7.81396	53	27	9.91788	88	255
	7.8921	30	24	10.0171	96	255
	7.97024	44	27	10.1162	98	226
	8.04838	58	17	10.2154	66	130
	8.12652	64	31	10.3146	66	21
	8.20466	46	14	10.4138	55	12
	8.2828	52	8	10.5129	47	7
	8.36094	69	3	10.6121	59	14
	8.43908	61	8	10.7113	71	10
	8.51722	67	18	10.8105	106	12
	8.59536	48	40	10.9097	93	23
	8.6735	26	27	11.0088	133	19
	8.75164	37	17	11.108	158	19
	8.82978	63	9	11.2072	167	25
	8.90792	98	4	11.3064	133	43
	8.98606	120	18	11.4056	129	37
	9.0642	78	6	11.5047	100	22
	9.14234	49	6	11.6039	75	45
	9.22048	41	9	11.7031	76	21
	9.29862	42	24	11.8023	51	15
	9.37676	52	24	11.9015	51	15
	9.4549	36	15	12.0006	41	21
	9.53304	17	3	12.0998	44	18
	9.61118	23	2	12.199	77	17
	9.68932	21	3	12.2982	98	8
	9.76746	32	3	12.3973	96	14
	9.84559	23	10	12.4965	69	12
	9.92373	14	5	12.5957	84	34
	10.0019	22	3	12.6949	39	50
	10.08	29	20	12.7941	68	41
	10.1582	29	9	12.8932	58	49
	10.2363	11	12	12.9924	54	45
	10.3144	15	16	13.0916	68	26
	10.3926	18	9	13.1908	80	56
	10.4707	25	8	13.29	55	108
	10.5489	14	5	13.3891	62	213
	10.627	16	6	13.4883	111	255
	10.7051	36	5	13.5875	82	255
	10.7833	36	2	13.6867	96	255
	10.8614	33	4	13.7858	84	255
	10.9395	33	1	13.885	90	255
	11.0177	29	19	13.9842	51	210
	11.0958	31	18	14.0834	49	134
	11.174	15	10	14.1826	78	123
	11.2521	14	13	14.2817	58	71
	11.3302	22	17	14.3809	62	57
	11.4084	29	15	14.4801	61	76
	11.4865	28	15	14.5793	46	123
	11.5647	38	24	14.6785	69	200
	11.6428	44	9	14.7776	54	154
	11.7209	30	15	14.8768	59	86
	11.7991	30	7	14.976	29	25
	11.8772	29	7	15.0752	26	9
	11.9554	24	8	15.1743	12	2
	12.0335	17	3	15.2735	21	5
	12.1116	25	4	15.3727	37	22
	12.1898	26	5	15.4719	58	27
	12.2679	17	6	15.5711	58	27
	12.3461	17	6	15.6702	67	22
	12.4242	6	5	15.7694	27	17
	12.5023	11	2	15.8686	29	15
	12.5805	18	5	15.9678	11	7
	12.6586	17	5	16.067	27	3
	12.7368	21	4	16.1661	29	15
	12.8149	34	3	16.2653	35	15
	12.893	23	1	16.3645	15	2
	12.9712	47	0	16.4637	35	6
	13.0493	22	1	16.5629	38	5
	13.1275	39	0	16.662	34	2
	13.2056	42	0	16.7612	59	6
	13.2837	34	0	16.8604	59	6
	13.3619	23	0	16.9596	48	11
	13.44	27	2	17.0587	62	8
	13.5182	44	4	17.1579	54	4
	13.5963	76	2	17.2571	72	1
	13.6744	145	5	17.3563	46	1
	13.7526	222	9	17.4555	24	0
	13.8307	255	3	17.5546	33	0
	13.9089	255	8	17.6538	27	0
	13.987	255	2	17.753	58	0
	14.0651	242	1	17.8522	91	0
	14.1433	126	1	17.9514	75	0
	14.2214	29	2	18.0505	84	6
	14.2996	27	4	18.1497	54	2
	14.3777	41	2	18.2489	109	4
	14.4558	52	8	18.3481	120	2
	14.534	56	15	18.4472	223	3
	14.6121	53	16	18.5464	170	2
	14.6903	22	11	18.6456	255	2
	14.7684	18	6	18.7448	189	0
	14.8465	24	41	18.844	76	0
	14.9247	38	33	18.9431	98	2
	15.0028	29	15	19.0423	44	2
	15.081	32	11	19.1415	27	0
	15.1591	38	18	19.2407	35	0
	15.2372	39	26	19.3399	35	0
	15.3154	50	34	19.439	16	2
	15.3935	31	8	19.5382	11	3
	15.4716	32	7	19.6374	6	2
	15.5498	33	30	19.7366	10	4
	15.6279	38	26	19.8358	23	2
	15.7061	37	14	19.9349	27	5
	15.7842	27	13	20.0341	19	2
	15.8623	31	13	20.1333	8	6
	15.9405	28	1	20.2325	20	1
	16.0186	20	15	20.3316	9	12
	16.0968	26	11	20.4308	0	3
	16.1749	31	7	20.53	2	3
	16.253	28	1	20.6292	2	3
	16.3312	29	1	20.7284	5	2
	16.4093	36	2	20.8275	0	4
	16.4875	52	4	20.9267	4	0
	16.5656	52	6	21.0259	7	0
	16.6437	57	0	21.1251	1	0
	16.7219	50	3	21.2243	7	1
	16.8	44	0	21.3234	10	0
	16.8782	28	5	21.4226	10	2
	16.9563	35	0	21.5218	21	3

## Sheet: 2f
	Fig. 2f top			Fig. 2f bottom
	NT			Arsenite
	Distance µM	Intensity		Distance µM	Intensity
		ZO-1	G3BP1		ZO-1	G3BP1
	0	60	46	0	95	107
	0.0781396	50	41	0.0781396	67	86
	0.156279	78	49	0.156279	58	61
	0.234419	65	38	0.234419	65	56
	0.312559	109	24	0.312559	58	54
	0.390698	172	27	0.390698	61	52
	0.468838	255	17	0.468838	61	52
	0.546977	174	21	0.546977	88	56
	0.625117	183	23	0.625117	111	58
	0.703257	144	27	0.703257	97	53
	0.781396	100	15	0.781396	108	49
	0.859536	70	45	0.859536	83	62
	0.937676	91	47	0.937676	104	74
	1.01582	112	46	1.01582	89	62
	1.09395	101	58	1.09395	71	75
	1.17209	104	94	1.17209	81	77
	1.25023	76	86	1.25023	67	63
	1.32837	93	59	1.32837	67	63
	1.40651	78	40	1.40651	50	62
	1.48465	105	49	1.48465	53	80
	1.56279	136	92	1.56279	65	101
	1.64093	127	120	1.64093	73	128
	1.71907	114	65	1.71907	91	124
	1.79721	79	63	1.79721	77	155
	1.87535	79	63	1.87535	75	101
	1.95349	67	58	1.95349	96	71
	2.03163	65	65	2.03163	90	80
	2.10977	57	63	2.10977	89	74
	2.18791	68	53	2.18791	63	88
	2.26605	68	53	2.26605	64	68
	2.34419	70	31	2.34419	51	73
	2.42233	91	38	2.42233	61	146
	2.50047	132	45	2.50047	59	130
	2.57861	197	29	2.57861	49	181
	2.65675	197	29	2.65675	62	175
	2.73489	255	33	2.73489	67	164
	2.81303	237	38	2.81303	97	189
	2.89117	159	45	2.89117	126	175
	2.96931	85	50	2.96931	65	198
	3.04745	85	50	3.04745	61	183
	3.12559	56	91	3.12559	62	221
	3.20373	68	71	3.20373	68	200
	3.28186	79	65	3.28186	64	213
	3.36	64	69	3.36	49	169
	3.43814	64	69	3.43814	46	226
	3.51628	53	80	3.51628	45	175
	3.59442	33	62	3.59442	49	143
	3.67256	33	66	3.67256	63	99
	3.7507	55	81	3.7507	66	82
	3.82884	45	48	3.82884	98	98
	3.90698	45	58	3.90698	101	115
	3.98512	35	38	3.98512	101	115
	4.06326	62	43	4.06326	85	179
	4.1414	68	36	4.1414	92	206
	4.21954	46	45	4.21954	96	224
	4.29768	58	52	4.29768	81	221
	4.37582	64	59	4.37582	89	240
	4.45396	44	57	4.45396	73	226
	4.5321	53	49	4.5321	75	214
	4.61024	33	63	4.61024	72	183
	4.68838	26	52	4.68838	88	196
	4.76652	30	27	4.76652	95	193
	4.84466	31	43	4.84466	87	193
	4.9228	33	26	4.9228	84	224
	5.00094	49	33	5.00094	100	208
	5.07908	44	39	5.07908	124	156
	5.15722	30	34	5.15722	108	147
	5.23536	21	19	5.23536	98	138
	5.3135	27	16	5.3135	89	131
	5.39164	22	20	5.39164	82	160
	5.46977	31	16	5.46977	69	183
	5.54791	47	9	5.54791	69	210
	5.62605	89	5	5.62605	78	209
	5.70419	68	9	5.70419	78	209
	5.78233	97	3	5.78233	66	195
	5.86047	114	8	5.86047	63	168
	5.93861	93	7	5.93861	85	151
	6.01675	55	7	6.01675	65	135
	6.09489	55	12	6.09489	63	108
	6.17303	44	7	6.17303	81	106
	6.25117	44	7	6.25117	90	114
	6.32931	28	5	6.32931	85	159
	6.40745	29	8	6.40745	104	224
	6.48559	11	6	6.48559	94	261
	6.56373	19	0	6.56373	91	255
	6.64187	19	0	6.64187	88	215
	6.72001	13	3	6.72001	74	202
	6.79815	21	10	6.79815	78	151
	6.87629	16	10	6.87629	91	122
	6.95443	9	4	6.95443	102	173
	7.03257	9	4	7.03257	85	186
	7.11071	21	6	7.11071	77	206
	7.18885	9	7	7.18885	68	215
	7.26699	11	11	7.26699	56	222
	7.34513	37	5	7.34513	47	159
	7.42327	37	5	7.42327	47	159
	7.50141	17	17	7.50141	58	131
	7.57955	20	15	7.57955	53	83
	7.65768	7	27	7.65768	40	65
	7.73582	8	21	7.73582	43	62
	7.81396	8	21	7.81396	43	64
	7.8921	4	12	7.8921	29	65
	7.97024	10	9	7.97024	28	83
	8.04838	12	2	8.04838	47	119
	8.12652	13	9	8.12652	82	166
	8.20466	18	7	8.20466	72	289
	8.2828	24	1	8.2828	58	207
	8.36094	22	3	8.36094	57	371
	8.43908	15	13	8.43908	55	655
	8.51722	23	20	8.51722	54	655
	8.59536	17	19	8.59536	38	655
	8.6735	12	16	8.6735	30	655
	8.75164	6	3	8.75164	25	655
	8.82978	4	7	8.82978	39	420
	8.90792	1	6	8.90792	42	342
	8.98606	3	0	8.98606	44	317
	9.0642	5	3	9.0642	39	302
	9.14234	1	2	9.14234	37	236
	9.22048	5	4	9.22048	79	238
	9.29862	9	3	9.29862	73	184
	9.37676	8	0	9.37676	75	184
	9.4549	2	0	9.4549	68	156
	9.53304	12	5	9.53304	56	109
	9.61118	12	1	9.61118	99	180
	9.68932	4	0	9.68932	67	155
	9.76746	7	0	9.76746	73	211
	9.84559	3	5	9.84559	62	183
	9.92373	4	2	9.92373	34	154
	10.0019	2	1	10.0019	31	113
	10.08	2	0	10.08	31	113
	10.1582	3	0	10.1582	31	141
	10.2363	6	3	10.2363	25	84
	10.3144	9	1	10.3144	38	100
	10.3926	7	0	10.3926	53	82
	10.4707	15	5	10.4707	46	64
	10.5489	5	2	10.5489	63	100
	10.627	14	2	10.627	77	119
	10.7051	8	0	10.7051	89	129
	10.7833	5	0	10.7833	69	80
	10.8614	5	2	10.8614	77	87
	10.9395	6	2	10.9395	77	87
	11.0177	10	6	11.0177	91	72
	11.0958	16	0	11.0958	78	55
	11.174	3	3	11.174	73	62
	11.2521	10	1	11.2521	90	44
	11.3302	3	1	11.3302	67	24
	11.4084	3	4	11.4084	55	27
	11.4865	3	4	11.4865	49	23
	11.5647	7	2	11.5647	35	23
	11.6428	7	3	11.6428	37	30
	11.7209	1	2	11.7209	41	25
	11.7991	1	3	11.7991	41	25
	11.8772	1	3	11.8772	63	19
	11.9554	2	1	11.9554	58	14
	12.0335	6	0	12.0335	52	12
	12.1116	2	1	12.1116	49	21
	12.1898	0	0	12.1898	19	6
	12.2679	0	0	12.2679	13	6
	12.3461	0	0	12.3461	6	3
	12.4242	0	0	12.4242	4	0
	12.5023	0	0	12.5023	5	1
	12.5805	0	0	12.5805	2	2
	12.6586	0	0	12.6586	2	2
	12.7368	0	0	12.7368	4	0
	12.8149	0	1	12.8149	1	0
	12.893	0	0	12.893	1	1
	12.9712	0	0	12.9712	2	0
	13.0493	0	0	13.0493	1	0
	13.1275	0	0	13.1275	0	1
	13.2056	0	0	13.2056	0	0
	13.2837	0	0	13.2837	0	1
	13.3619	0	0	13.3619	0	2
	13.44	0	0	13.44	1	1
	13.5182	0	0	13.5182	0	1
	13.5963	0	1	13.5963	1	0
	13.6744	2	1	13.6744	1	0
	13.7526	0	0	13.7526	1	0
	13.8307	0	0	13.8307	0	1
	13.9089	0	0	13.9089	0	0
	13.987	0	0	13.987	3	0
	14.0651	0	0	14.0651	0	1
	14.1433	0	0	14.1433	0	0
	14.2214	3	2	14.2214	0	0
	14.2996	2	0	14.2996	1	1
	14.3777	3	0	14.3777	1	0
	14.4558	2	0	14.4558	0	0
	14.534	0	1	14.534	1	1
	14.6121	5	0	14.6121	0	1
	14.6903	2	1	14.6903	1	0
	14.7684	3	0	14.7684	0	0
	14.8465	0	0	14.8465	0	1
	14.9247	0	0	14.9247	0	1
	15.0028	0	0	15.0028	1	0
	15.081	0	1	15.081	1	0
	15.1591	1	0	15.1591	0	0
	15.2372	0	1	15.2372	0	0
	15.3154	0	0	15.3154	0	0
	15.3935	0	0	15.3935	2	0
	15.4716	0	0	15.4716	0	0
	15.5498	0	0	15.5498	1	0
	15.6279	0	1	15.6279	0	0
	15.7061	0	0	15.7061	0	0
	15.7842	1	0	15.7842	0	0
	15.8623	1	0	15.8623	0	1
	15.9405	0	0	15.9405	3	1
	16.0186	0	0	16.0186	3	1
	16.0968	0	0	16.0968	0	0
	16.1749	1	3	16.1749	0	1
	16.253	1	3	16.253	1	0
	16.3312	2	0	16.3312	0	0
	16.4093	0	0	16.4093	2	0
	16.4875	1	1	16.4875	0	0
	16.5656	6	0	16.5656	2	0
	16.6437	6	0	16.6437	0	0
	16.7219	0	0	16.7219	2	0
	16.8	0	0	16.8	0	1
	16.8782	0	0	16.8782	1	0
	16.9563	0	0	16.9563	0	0

## Sheet: 3a
	Fig. 3a
	Fluorescence intensity (arb. units)
		ZO-1		VE-cadherin		β-catenin
	Arsenite :	-	+	-	+	-	+
		1.2353	0.493072	1.03431	1.03704	0.393603	0.300877
		1.13446	0.231971	0.962291	0.577245	0.658039	0.598113
		1.05195	0.738924	0.891861	0.971037	0.705041	0.364246
		0.658555	0.614131	0.368956	0.765416	0.49284	0.325972
		1.38605	0.620292	1.25017	1.52494	0.548914	0.602763
		1.34808	1.02976	1.10009	1.5963	0.475954	1.35144
		0.949111	0.575301	0.944145	0.892372	0.634928	1.11211
		0.916249	1.02562	0.791843	1.33126	0.589735	1.06623
		1.35792	0.484673	1.84366	1.41078	1.68481	0.54042
		1.352	0.692028	0.885264	1.21444	1.16691	0.536639
		1.32593	0.460947	1.01724	0.914651	1.78212	0.528197
		0.782144	0.572084	0.870629	1.05677	1.6692	0.49971
		0.926886	0.525722	0.936891	1.22197	1.17146	1.14951
		0.81338	0.505459	1.24042	1.08663	0.896982	0.785846
		1.20775	0.53812	0.875206	1.37832	0.795425	1.79646
		0.898618	0.641944	0.704399	0.685839	0.677756	1.8279
		0.628566	0.797243	0.718801	1.20953	1.2377	0.961567
		0.514519	0.528059	0.869017	0.920526	1.7593	1.19549
		0.471401	0.464151	1.17776	0.814339	1.41961	1.12697
		1.04112	0.640229	1.51704	0.747144	1.23967	1.24858

## Sheet: 3b
	Fig. 3b								Figure 3b
	ZO-1 relative intensity
	Arsenite (mM)	0	0.125	0.25	0.5	1	2
		1.06	0.78	0.92	0.73	0.66	0.57
		1.11	0.88	0.97	0.85	0.57	0.34
		0.74	0.72	0.6	0.62	0.65	0.43
		1.05	0.96	0.79	0.43	0.53	0.32
	VE-cadherin relative intensity
	Arsenite (mM)	0	0.125	0.25	0.5	1	2
		0.94	0.9	0.91	0.96	1.07	1.04
		0.92	0.92	0.94	0.91	0.89	1.09
		0.99	0.89	0.93	1.1	1.02	1.04
		1.18	1.26	1.11	1.12	1.11	1.05
	β-catenin relative intensity
	Arsenite (mM)	0	0.125	0.25	0.5	1	2
		0.99	0.92	0.96	1.01	0.99	1.04
		0.98	1.02	0.94	0.87	1.03	1.04
		1	0.99	0.98	0.99	1.03	1.03

## Sheet: 3c
	Fig. 3c								Figure 3c
	ZO-1 relative intensity
	Thapsigargin (µM)	0	0.5	1	2	25	50
		0.88	0.95	0.85	0.84	0.64	0.55
		0.97	0.95	0.7	0.69	0.64	0.53
		1.16	0.88	0.67	0.66	0.47	0.51
	VE-cadherin relative intensity
	Thapsigargin (µM)	0	0.5	1	2	25	50
		1	1.02	1.24	1.26	1.2	1.02
		0.89	0.94	1.16	1.24	1.19	1.06
		1.1	1.05	1.04	0.96	0.98	0.82
	β-catenin relative intensity
	Thapsigargin (µM)	0	0.5	1	2	25	50
		1.03	1.03	0.94	1.1	1.2	1.39
		0.97	1.13	1.11	1.11	0.98	1.03
		0.99	1.06	1.18	1.21	1.03	0.79

## Sheet: 3d
	Fig. 3d								Figure 3d
	ZO-1 relative intensity
	H2O2 (mM)	0	0.125	0.25	0.5	1	2
		0.92	0.59	0.51	0.59	0.38	0.23
		1.01	0.76	0.66	0.6	0.46	0.3
		0.83	0.8	0.72	0.38	0.35	0.25
		1.24			0.71	0.71	0.63
	VE-cadherin relative intensity
	H2O2 (mM)	0	0.125	0.25	0.5	1	2
		1.02	0.92	0.94	1.12	1.08	1.05
		1.07	0.93	0.8	0.8	0.91	1.17
		1.06	1.11	0.9	0.7	0.83	0.78
		0.85			0.94	1.04	1.01
	β-catenin relative intensity
	H2O2 (mM)	0	0.125	0.25	0.5	1	2
		1.02	0.92	0.94	1.14	1.26	1.12
		1.06	1.04	0.95	0.93	1.12	1.33
		1.31	1.2	1.2	0.88	0.83	0.95
		0.54			0.95	1.15	1.3

[truncated: 54 more sheets: 3e, 3f, 3g, 3h, 4a, 4b, 4c, 4d, 4f, 4g, 4i, 5a, 5b, 5c, 5d, 5e, 5f, 5g, 5h, 6a …]
